# Supplementary material for: 6-(4-Meth­oxy­phen­yl)naphtho[2,3-b][1]benzothio­phene
Source: Acta Crystallogr Sect E Struct Rep Online. 2012 Nov 24;68(Pt 12):o3408–9. doi: 10.1107/S1600536812047137 (PMC3588996; doi:10.1107/S1600536812047137)
Supplement: Supplementary file 1 [file e-68-o3408-sup1.cif]

##############################################################################
#                                                                            #
# This CIF contains the data in a paper accepted for publication in          #
# Acta Crystallographica Section E. It conforms to the requirements of       #
# Notes for Authors for Acta Crystallographica Section E, and has been       #
# peer reviewed under the auspices of the IUCr Commission on Journals.       #
#                                                                            #
# Full details of the Crystallographic Information File format               #
# are given in the paper "The Crystallographic Information File (CIF):       #
# a New Standard Archive File for Crystallography" by S. R. Hall, F. H.      #
# Allen and I. D. Brown [Acta Cryst. (1991), A47, 655-685].                  #
#                                                                            #
# The current version of the core CIF dictionary is obtainable from          #
# ftp://ftp.iucr.org/pub/cif_core.dic.                                       #
#                                                                            #
# Software is freely available for graphical display of the structure(s)     #
# in this CIF. For information consult the CIF software page                 #
# http://www.iucr.org/resources/cif/software.                                #
#                                                                            #
# This file may be used for bona fide research purposes within the           #
# scientific community so long as proper attribution is given to the journal # 
# article from which it was obtained.                                        #
#                                                                            #
##############################################################################
data_global
_audit_creation_method     SHELXL-97
_journal_date_recd_electronic     2012-10-18
_journal_date_accepted     2012-11-16
_journal_name_full     'Acta Crystallographica, Section E'
_journal_year     2012
_journal_volume     68
_journal_issue     12
_journal_page_first     o3408
_journal_page_last     o3409
_journal_paper_category     QO
_journal_paper_doi     10.1107/S1600536812047137
_journal_coeditor_code     PV2598
_publ_contact_author_name     'D. Velmurugan'
_publ_contact_author_address
;
CAS in Crystallography and Biophysics
University of Madras.
Guindy Campus
Chennai-25
India
;
_publ_contact_author_email     'shirai2011@gmail.com'
_publ_contact_author_fax     '044 22300122'
_publ_contact_author_phone     '044 22 300 122'
_publ_section_title
;
6-(4-Methoxyphenyl)naphtho[2,3-<i>b</i>][1]benzothiophene
;
loop_
    _publ_author_name
    _publ_author_address
    'V. Silambarasan'
;
     CAS in Crystallography and Biophysics
     University of Madras
     Guindy Campus
     Chennai 25
     India
;
    'T. Srinivasan'
;
     CAS in Crystallography and Biophysics
     University of Madras
     Guindy Campus
     Chennai 25
     India
;
    'R. Sivasakthikumaran'
;
      Department of Organic Chemistry
      University of Madras
      Guindy Campus
      Chennai 25
      India
;
    'A. K. Mohanakrishnan'
;
      Department of Organic Chemistry
      University of Madras
      Guindy Campus
      Chennai 25
      India
;
    'D. Velmurugan'
;
      CAS in Crystallography and Biophysics
      University of Madras
      Guindy Campus
      Chennai 25
      India
;
data_I
_audit_creation_method     SHELXL-97
_chemical_name_systematic
;
6-(4-Methoxyphenyl)naphtho[2,3-<i>b</i>][1]benzothiophene
;
_chemical_name_common     ?
_chemical_formula_moiety     'C23 H16 O S'
_chemical_formula_sum     'C23 H16 O S'
_chemical_formula_iupac     'C23 H16 O S'
_chemical_formula_weight     340.42
_chemical_melting_point     ?
_symmetry_cell_setting     triclinic
_symmetry_space_group_name_H-M     'P -1'
_symmetry_space_group_name_Hall     '-P 1'
loop_
    _symmetry_equiv_pos_as_xyz
    'x, y, z'
    '-x, -y, -z'
_cell_length_a     6.2019(3)
_cell_length_b     11.2124(6)
_cell_length_c     24.4724(13)
_cell_angle_alpha     95.759(3)
_cell_angle_beta     91.762(3)
_cell_angle_gamma     95.617(3)
_cell_volume     1683.63(15)
_cell_formula_units_Z     4
_cell_measurement_reflns_used     8440
_cell_measurement_theta_min     0.8
_cell_measurement_theta_max     28.5
_cell_measurement_temperature     293(2)
_exptl_crystal_description     Block
_exptl_crystal_colour     Colourless
_exptl_crystal_size_max     0.20
_exptl_crystal_size_mid     0.20
_exptl_crystal_size_min     0.20
_exptl_crystal_density_diffrn     1.343
_exptl_crystal_density_meas     ?
_exptl_crystal_density_method     'not measured'
_exptl_crystal_F_000     712
_exptl_absorpt_coefficient_mu     0.199
_exptl_absorpt_correction_type     multi-scan
_exptl_absorpt_process_details     '(SADABS; Bruker, 2008)'
_exptl_absorpt_correction_T_min     0.981
_exptl_absorpt_correction_T_max     0.985
_exptl_special_details     ?
_diffrn_ambient_temperature     293(2)
_diffrn_radiation_type     MoK\a
_diffrn_radiation_wavelength     0.71073
_diffrn_radiation_source     'fine-focus sealed tube'
_diffrn_radiation_monochromator     graphite
_diffrn_measurement_device_type
                              'Bruker SMART APEXII area-detector diffractometer'
_diffrn_measurement_method     '\w and \f scans'
_diffrn_detector_area_resol_mean     ?
_diffrn_reflns_number     30236
_diffrn_reflns_av_R_equivalents     0.0412
_diffrn_reflns_av_sigmaI/netI     0.0387
_diffrn_reflns_theta_min     0.84
_diffrn_reflns_theta_max     28.50
_diffrn_reflns_theta_full     28.50
_diffrn_measured_fraction_theta_max     0.988
_diffrn_measured_fraction_theta_full     0.988
_diffrn_reflns_limit_h_min     -8
_diffrn_reflns_limit_h_max     8
_diffrn_reflns_limit_k_min     -14
_diffrn_reflns_limit_k_max     15
_diffrn_reflns_limit_l_min     -32
_diffrn_reflns_limit_l_max     32
_diffrn_standards_number     ?
_diffrn_standards_interval_count     ?
_diffrn_standards_interval_time     ?
_diffrn_standards_decay_%     ?
_refine_special_details
;
Refinement of <i>F</i>^2^ against ALL reflections. The weighted <i>R</i>-factor
<i>wR</i> and goodness of fit <i>S</i> are based on <i>F</i>^2^, conventional
<i>R</i>-factors <i>R</i> are based on <i>F</i>, with <i>F</i> set to zero for
negative <i>F</i>^2^. The threshold expression of <i>F</i>^2^ >
\s(<i>F</i>^2^) is used only for calculating <i>R</i>-factors(gt) <i>etc</i>.
and is not relevant to the choice of reflections for refinement.
<i>R</i>-factors based on <i>F</i>^2^ are statistically about twice as large
as those based on <i>F</i>, and <i>R</i>- factors based on ALL data will be
even larger.
;
_reflns_number_total     8440
_reflns_number_gt     6029
_reflns_threshold_expression     >2sigma(I)
_refine_ls_structure_factor_coef     Fsqd
_refine_ls_matrix_type     full
_refine_ls_R_factor_all     0.0694
_refine_ls_R_factor_gt     0.0458
_refine_ls_wR_factor_gt     0.1240
_refine_ls_wR_factor_ref     0.1396
_refine_ls_goodness_of_fit_ref     1.033
_refine_ls_restrained_S_all     1.033
_refine_ls_number_reflns     8440
_refine_ls_number_parameters     451
_refine_ls_number_restraints     0
_refine_ls_hydrogen_treatment     constr
_refine_ls_weighting_scheme     calc
_refine_ls_weighting_details
         'calc w=1/[\s^2^(Fo^2^)+(0.0729P)^2^+0.2160P] where P=(Fo^2^+2Fc^2^)/3'
_atom_sites_solution_hydrogens     geom
_atom_sites_solution_primary     direct
_atom_sites_solution_secondary     difmap
_refine_ls_shift/su_max     0.001
_refine_ls_shift/su_mean     0.000
_refine_diff_density_max     0.366
_refine_diff_density_min     -0.276
_refine_ls_extinction_method     none
_refine_ls_extinction_coef     ?
loop_
    _atom_type_symbol
    _atom_type_description
    _atom_type_scat_dispersion_real
    _atom_type_scat_dispersion_imag
    _atom_type_scat_source
    'C' 'C' 0.0033 0.0016
                         'International Tables Vol C Tables 4.2.6.8 and 6.1.1.4'
    'H' 'H' 0.0000 0.0000
                         'International Tables Vol C Tables 4.2.6.8 and 6.1.1.4'
    'O' 'O' 0.0106 0.0060
                         'International Tables Vol C Tables 4.2.6.8 and 6.1.1.4'
    'S' 'S' 0.1246 0.1234
                         'International Tables Vol C Tables 4.2.6.8 and 6.1.1.4'
_computing_data_collection     'APEX2 (Bruker, 2008)'
_computing_cell_refinement     'SAINT (Bruker, 2008)'
_computing_data_reduction     'SAINT (Bruker, 2008)'
_computing_structure_solution     'SHELXS97 (Sheldrick, 2008)'
_computing_structure_refinement     'SHELXL97 (Sheldrick, 2008)'
_computing_molecular_graphics     'ORTEP-3 (Farrugia, 2012)'
_computing_publication_material
                            'SHELXL97 (Sheldrick, 2008) and PLATON (Spek, 2009)'
loop_
    _atom_site_type_symbol
    _atom_site_label
    _atom_site_fract_x
    _atom_site_fract_y
    _atom_site_fract_z
    _atom_site_U_iso_or_equiv
    _atom_site_adp_type
    _atom_site_calc_flag
    _atom_site_refinement_flags
    _atom_site_occupancy
    _atom_site_symmetry_multiplicity
    _atom_site_disorder_assembly
    _atom_site_disorder_group
    S S1 0.18748(7) 0.11396(4) 0.544498(16) 0.04374(13) Uani d . 1 1 . .
    S S1' 0.32902(7) 0.37462(4) 0.961647(16) 0.04379(13) Uani d . 1 1 . .
    O O1 0.4892(2) 0.28907(12) 0.32371(5) 0.0549(3) Uani d . 1 1 . .
    O O1' -0.0436(2) 0.23774(13) 1.18636(5) 0.0575(3) Uani d . 1 1 . .
    C C17 0.4236(2) 0.19074(14) 0.57740(6) 0.0373(3) Uani d . 1 1 . .
    C C8' -0.0574(2) 0.22460(14) 0.95470(6) 0.0366(3) Uani d . 1 1 . .
    C C18 0.2493(3) 0.09979(14) 0.65053(6) 0.0400(4) Uani d . 1 1 . .
    C C16' 0.1203(2) 0.27619(14) 0.87037(6) 0.0379(3) Uani d . 1 1 . .
    C C9 0.7591(2) 0.31808(14) 0.58557(7) 0.0403(4) Uani d . 1 1 . .
    C C5' -0.0552(2) 0.23189(14) 1.01597(6) 0.0365(3) Uani d . 1 1 . .
    C C17' 0.1090(2) 0.28311(14) 0.92850(6) 0.0363(3) Uani d . 1 1 . .
    C C8 0.5807(2) 0.25893(14) 0.55212(6) 0.0385(3) Uani d . 1 1 . .
    C C18' 0.3128(3) 0.34510(14) 0.85358(6) 0.0396(4) Uani d . 1 1 . .
    C C16 0.4363(2) 0.17469(14) 0.63429(6) 0.0391(3) Uani d . 1 1 . .
    C C19 0.1000(3) 0.06293(14) 0.60615(6) 0.0405(4) Uani d . 1 1 . .
    C C14' -0.2168(3) 0.14796(14) 0.86256(6) 0.0396(4) Uani d . 1 1 . .
    C C2 0.5044(3) 0.28681(15) 0.37968(7) 0.0409(4) Uani d . 1 1 . .
    C C15' -0.0416(3) 0.20851(15) 0.83843(6) 0.0416(4) Uani d . 1 1 . .
    H H15' -0.0352 0.2027 0.8003 0.050 Uiso calc R 1 1 . .
    C C15 0.6110(3) 0.22988(15) 0.66590(7) 0.0443(4) Uani d . 1 1 . .
    H H15 0.6216 0.2192 0.7031 0.053 Uiso calc R 1 1 . .
    C C4' 0.0925(3) 0.17389(16) 1.04479(6) 0.0449(4) Uani d . 1 1 . .
    H H4' 0.1928 0.1314 1.0256 0.054 Uiso calc R 1 1 . .
    C C5 0.5587(2) 0.27062(14) 0.49206(6) 0.0376(3) Uani d . 1 1 . .
    C C19' 0.4407(3) 0.40253(15) 0.89885(7) 0.0417(4) Uani d . 1 1 . .
    C C4 0.3946(3) 0.33000(17) 0.47121(7) 0.0495(4) Uani d . 1 1 . .
    H H4 0.3005 0.3652 0.4953 0.059 Uiso calc R 1 1 . .
    C C9' -0.2270(2) 0.15599(14) 0.92128(6) 0.0377(3) Uani d . 1 1 . .
    C C7 0.6709(3) 0.22705(16) 0.39932(7) 0.0467(4) Uani d . 1 1 . .
    H H7 0.7643 0.1920 0.3750 0.056 Uiso calc R 1 1 . .
    C C14 0.7746(3) 0.30247(15) 0.64273(7) 0.0426(4) Uani d . 1 1 . .
    C C20 -0.0950(3) -0.00424(15) 0.61356(7) 0.0482(4) Uani d . 1 1 . .
    H H20 -0.1941 -0.0273 0.5842 0.058 Uiso calc R 1 1 . .
    C C13 0.9558(3) 0.36222(18) 0.67486(8) 0.0549(5) Uani d . 1 1 . .
    H H13 0.9679 0.3520 0.7120 0.066 Uiso calc R 1 1 . .
    C C23' 0.3812(3) 0.35939(16) 0.80082(7) 0.0490(4) Uani d . 1 1 . .
    H H23' 0.2976 0.3228 0.7704 0.059 Uiso calc R 1 1 . .
    C C3' 0.0937(3) 0.17794(17) 1.10136(7) 0.0475(4) Uani d . 1 1 . .
    H H3' 0.1941 0.1386 1.1199 0.057 Uiso calc R 1 1 . .
    C C6 0.6984(3) 0.21946(16) 0.45486(7) 0.0459(4) Uani d . 1 1 . .
    H H6 0.8114 0.1798 0.4678 0.055 Uiso calc R 1 1 . .
    C C2' -0.0545(3) 0.24060(15) 1.13040(6) 0.0418(4) Uani d . 1 1 . .
    C C7' -0.2004(3) 0.30002(17) 1.10305(7) 0.0508(4) Uani d . 1 1 . .
    H H7' -0.2990 0.3433 1.1225 0.061 Uiso calc R 1 1 . .
    C C6' -0.1999(3) 0.29510(17) 1.04629(7) 0.0505(4) Uani d . 1 1 . .
    H H6' -0.2996 0.3354 1.0280 0.061 Uiso calc R 1 1 . .
    C C3 0.3662(3) 0.33868(17) 0.41563(7) 0.0496(4) Uani d . 1 1 . .
    H H3 0.2545 0.3793 0.4026 0.060 Uiso calc R 1 1 . .
    C C23 0.2027(3) 0.06416(16) 0.70203(7) 0.0496(4) Uani d . 1 1 . .
    H H23 0.3013 0.0861 0.7316 0.059 Uiso calc R 1 1 . .
    C C10 0.9248(3) 0.39496(16) 0.56390(8) 0.0479(4) Uani d . 1 1 . .
    H H10 0.9171 0.4069 0.5269 0.057 Uiso calc R 1 1 . .
    C C22 0.0102(3) -0.00373(17) 0.70930(8) 0.0565(5) Uani d . 1 1 . .
    H H22 -0.0203 -0.0280 0.7437 0.068 Uiso calc R 1 1 . .
    C C13' -0.3877(3) 0.07889(16) 0.83011(7) 0.0481(4) Uani d . 1 1 . .
    H H13' -0.3815 0.0722 0.7920 0.058 Uiso calc R 1 1 . .
    C C11' -0.5702(3) 0.03041(17) 0.91091(8) 0.0504(4) Uani d . 1 1 . .
    H H11' -0.6884 -0.0084 0.9267 0.060 Uiso calc R 1 1 . .
    C C12' -0.5596(3) 0.02260(17) 0.85331(7) 0.0520(4) Uani d . 1 1 . .
    H H12' -0.6705 -0.0212 0.8312 0.062 Uiso calc R 1 1 . .
    C C10' -0.4088(3) 0.09435(15) 0.94365(7) 0.0433(4) Uani d . 1 1 . .
    H H10' -0.4180 0.0977 0.9816 0.052 Uiso calc R 1 1 . .
    C C11 1.0943(3) 0.45122(17) 0.59649(9) 0.0580(5) Uani d . 1 1 . .
    H H11 1.1999 0.5017 0.5816 0.070 Uiso calc R 1 1 . .
    C C21 -0.1387(3) -0.03607(17) 0.66532(8) 0.0543(5) Uani d . 1 1 . .
    H H21 -0.2699 -0.0799 0.6710 0.065 Uiso calc R 1 1 . .
    C C20' 0.6349(3) 0.47103(17) 0.89157(8) 0.0534(4) Uani d . 1 1 . .
    H H20' 0.7200 0.5079 0.9217 0.064 Uiso calc R 1 1 . .
    C C21' 0.6986(3) 0.48325(18) 0.83907(8) 0.0613(5) Uani d . 1 1 . .
    H H21' 0.8278 0.5292 0.8337 0.074 Uiso calc R 1 1 . .
    C C12 1.1107(3) 0.43343(19) 0.65267(9) 0.0609(5) Uani d . 1 1 . .
    H H12 1.2284 0.4708 0.6745 0.073 Uiso calc R 1 1 . .
    C C1 0.3082(4) 0.3402(2) 0.30222(8) 0.0734(6) Uani d . 1 1 . .
    H H1A 0.3146 0.3370 0.2630 0.110 Uiso calc R 1 1 . .
    H H1B 0.3109 0.4226 0.3176 0.110 Uiso calc R 1 1 . .
    H H1C 0.1767 0.2957 0.3116 0.110 Uiso calc R 1 1 . .
    C C22' 0.5729(3) 0.42791(17) 0.79378(8) 0.0575(5) Uani d . 1 1 . .
    H H22' 0.6188 0.4373 0.7585 0.069 Uiso calc R 1 1 . .
    C C1' -0.2057(4) 0.2910(2) 1.21743(8) 0.0775(7) Uani d . 1 1 . .
    H H1D -0.1800 0.2827 1.2557 0.116 Uiso calc R 1 1 . .
    H H1E -0.3458 0.2513 1.2054 0.116 Uiso calc R 1 1 . .
    H H1F -0.2008 0.3749 1.2121 0.116 Uiso calc R 1 1 . .
loop_
    _atom_site_aniso_label
    _atom_site_aniso_U_11
    _atom_site_aniso_U_22
    _atom_site_aniso_U_33
    _atom_site_aniso_U_12
    _atom_site_aniso_U_13
    _atom_site_aniso_U_23
    S1 0.0432(2) 0.0465(3) 0.0395(2) -0.00126(18) -0.00526(17) 0.00235(18)
    S1' 0.0431(2) 0.0492(3) 0.0362(2) -0.00239(18) -0.00513(16) -0.00047(17)
    O1 0.0586(8) 0.0671(9) 0.0408(7) 0.0062(6) 0.0047(5) 0.0143(6)
    O1' 0.0621(8) 0.0789(9) 0.0316(6) 0.0090(7) 0.0024(5) 0.0037(6)
    C17 0.0372(8) 0.0355(8) 0.0382(8) 0.0045(6) -0.0021(6) -0.0011(6)
    C8' 0.0397(8) 0.0376(8) 0.0327(8) 0.0067(6) -0.0027(6) 0.0041(6)
    C18 0.0427(8) 0.0362(8) 0.0401(9) 0.0034(7) 0.0015(7) -0.0002(7)
    C16' 0.0409(8) 0.0374(8) 0.0352(8) 0.0036(7) -0.0021(6) 0.0048(6)
    C9 0.0374(8) 0.0370(8) 0.0456(9) 0.0069(7) 0.0031(7) -0.0035(7)
    C5' 0.0387(8) 0.0381(8) 0.0322(7) 0.0020(7) -0.0019(6) 0.0034(6)
    C17' 0.0386(8) 0.0354(8) 0.0343(8) 0.0037(6) -0.0055(6) 0.0025(6)
    C8 0.0390(8) 0.0360(8) 0.0399(8) 0.0070(7) 0.0018(6) -0.0015(6)
    C18' 0.0424(8) 0.0377(8) 0.0383(8) 0.0026(7) -0.0006(6) 0.0043(7)
    C16 0.0405(8) 0.0380(9) 0.0380(8) 0.0048(7) -0.0007(6) -0.0001(6)
    C19 0.0445(9) 0.0352(8) 0.0411(9) 0.0059(7) 0.0004(7) -0.0013(7)
    C14' 0.0418(8) 0.0401(9) 0.0362(8) 0.0027(7) -0.0050(6) 0.0038(7)
    C2 0.0430(9) 0.0386(9) 0.0406(9) -0.0018(7) 0.0042(7) 0.0064(7)
    C15' 0.0463(9) 0.0460(9) 0.0314(8) 0.0005(7) -0.0043(6) 0.0038(7)
    C15 0.0469(9) 0.0473(10) 0.0373(8) 0.0038(7) -0.0034(7) 0.0002(7)
    C4' 0.0432(9) 0.0561(10) 0.0381(9) 0.0164(8) 0.0033(7) 0.0070(7)
    C5 0.0390(8) 0.0347(8) 0.0386(8) 0.0033(6) 0.0036(6) 0.0015(6)
    C19' 0.0444(9) 0.0380(9) 0.0420(9) 0.0037(7) 0.0008(7) 0.0017(7)
    C4 0.0477(10) 0.0571(11) 0.0468(10) 0.0209(8) 0.0104(7) 0.0035(8)
    C9' 0.0391(8) 0.0374(8) 0.0365(8) 0.0046(7) -0.0023(6) 0.0045(6)
    C7 0.0491(10) 0.0481(10) 0.0445(9) 0.0137(8) 0.0104(7) 0.0016(7)
    C14 0.0372(8) 0.0418(9) 0.0470(9) 0.0044(7) -0.0011(7) -0.0044(7)
    C20 0.0467(9) 0.0414(9) 0.0533(10) -0.0001(7) -0.0016(8) -0.0039(8)
    C13 0.0462(10) 0.0618(12) 0.0528(11) 0.0027(9) -0.0070(8) -0.0079(9)
    C23' 0.0589(11) 0.0468(10) 0.0402(9) -0.0012(8) 0.0021(8) 0.0055(7)
    C3' 0.0473(9) 0.0592(11) 0.0393(9) 0.0156(8) -0.0016(7) 0.0116(8)
    C6 0.0454(9) 0.0477(10) 0.0464(10) 0.0150(8) 0.0044(7) 0.0036(7)
    C2' 0.0444(9) 0.0470(10) 0.0323(8) -0.0013(7) -0.0008(6) 0.0022(7)
    C7' 0.0535(10) 0.0595(11) 0.0403(9) 0.0213(9) 0.0029(7) -0.0054(8)
    C6' 0.0556(10) 0.0567(11) 0.0417(9) 0.0230(9) -0.0063(8) 0.0023(8)
    C3 0.0461(9) 0.0562(11) 0.0504(10) 0.0171(8) 0.0031(8) 0.0123(8)
    C23 0.0557(10) 0.0489(10) 0.0424(9) -0.0005(8) -0.0003(8) 0.0028(8)
    C10 0.0443(9) 0.0425(10) 0.0548(10) 0.0016(7) 0.0081(8) -0.0041(8)
    C22 0.0700(13) 0.0509(11) 0.0473(10) -0.0030(9) 0.0104(9) 0.0056(8)
    C13' 0.0527(10) 0.0498(10) 0.0394(9) 0.0000(8) -0.0094(7) 0.0017(7)
    C11' 0.0430(9) 0.0490(10) 0.0577(11) -0.0039(8) 0.0012(8) 0.0069(8)
    C12' 0.0479(10) 0.0497(10) 0.0546(11) -0.0049(8) -0.0120(8) 0.0007(8)
    C10' 0.0456(9) 0.0434(9) 0.0405(9) 0.0020(7) 0.0022(7) 0.0047(7)
    C11 0.0439(10) 0.0475(11) 0.0772(14) -0.0067(8) 0.0115(9) -0.0115(9)
    C21 0.0525(10) 0.0458(10) 0.0617(12) -0.0067(8) 0.0103(9) 0.0003(9)
    C20' 0.0503(10) 0.0515(11) 0.0536(11) -0.0071(8) 0.0015(8) -0.0051(8)
    C21' 0.0619(12) 0.0534(12) 0.0642(13) -0.0136(9) 0.0148(10) -0.0004(9)
    C12 0.0405(10) 0.0631(13) 0.0722(14) -0.0043(9) -0.0046(9) -0.0160(10)
    C1 0.0792(15) 0.0909(17) 0.0565(12) 0.0178(13) -0.0037(11) 0.0322(11)
    C22' 0.0682(13) 0.0526(11) 0.0505(11) -0.0058(9) 0.0151(9) 0.0076(9)
    C1' 0.0793(15) 0.112(2) 0.0405(11) 0.0155(14) 0.0159(10) -0.0067(11)
_geom_special_details
;
All e.s.d.'s (except the e.s.d. in the dihedral angle between two l.s. planes)
are estimated using the full covariance matrix. The cell e.s.d.'s are taken
into account individually in the estimation of e.s.d.'s in distances, angles
and torsion angles; correlations between e.s.d.'s in cell parameters are only
used when they are defined by crystal symmetry. An approximate (isotropic)
treatment of cell e.s.d.'s is used for estimating e.s.d.'s involving l.s.
planes.
;
loop_
    _geom_bond_atom_site_label_1
    _geom_bond_atom_site_label_2
    _geom_bond_site_symmetry_2
    _geom_bond_distance
    _geom_bond_publ_flag
    S1 C19 . 1.7494(17) ?
    S1 C17 . 1.7540(15) ?
    S1' C19' . 1.7488(17) ?
    S1' C17' . 1.7504(15) ?
    O1 C2 . 1.3729(19) ?
    O1 C1 . 1.420(2) ?
    O1' C2' . 1.3727(18) ?
    O1' C1' . 1.421(2) ?
    C17 C8 . 1.379(2) ?
    C17 C16 . 1.422(2) ?
    C8' C17' . 1.378(2) ?
    C8' C9' . 1.425(2) ?
    C8' C5' . 1.493(2) ?
    C18 C23 . 1.390(2) ?
    C18 C19 . 1.407(2) ?
    C18 C16 . 1.454(2) ?
    C16' C15' . 1.371(2) ?
    C16' C17' . 1.421(2) ?
    C16' C18' . 1.451(2) ?
    C9 C8 . 1.423(2) ?
    C9 C10 . 1.426(2) ?
    C9 C14 . 1.428(2) ?
    C5' C6' . 1.385(2) ?
    C5' C4' . 1.389(2) ?
    C8 C5 . 1.492(2) ?
    C18' C23' . 1.391(2) ?
    C18' C19' . 1.405(2) ?
    C16 C15 . 1.370(2) ?
    C19 C20 . 1.388(2) ?
    C14' C15' . 1.402(2) ?
    C14' C13' . 1.421(2) ?
    C14' C9' . 1.434(2) ?
    C2 C3 . 1.374(2) ?
    C2 C7 . 1.384(2) ?
    C15' H15' . 0.9300 ?
    C15 C14 . 1.407(2) ?
    C15 H15 . 0.9300 ?
    C4' C3' . 1.380(2) ?
    C4' H4' . 0.9300 ?
    C5 C4 . 1.381(2) ?
    C5 C6 . 1.396(2) ?
    C19' C20' . 1.390(2) ?
    C4 C3 . 1.381(2) ?
    C4 H4 . 0.9300 ?
    C9' C10' . 1.418(2) ?
    C7 C6 . 1.377(2) ?
    C7 H7 . 0.9300 ?
    C14 C13 . 1.422(2) ?
    C20 C21 . 1.378(3) ?
    C20 H20 . 0.9300 ?
    C13 C12 . 1.351(3) ?
    C13 H13 . 0.9300 ?
    C23' C22' . 1.377(3) ?
    C23' H23' . 0.9300 ?
    C3' C2' . 1.382(2) ?
    C3' H3' . 0.9300 ?
    C6 H6 . 0.9300 ?
    C2' C7' . 1.371(2) ?
    C7' C6' . 1.385(2) ?
    C7' H7' . 0.9300 ?
    C6' H6' . 0.9300 ?
    C3 H3 . 0.9300 ?
    C23 C22 . 1.378(3) ?
    C23 H23 . 0.9300 ?
    C10 C11 . 1.363(2) ?
    C10 H10 . 0.9300 ?
    C22 C21 . 1.392(3) ?
    C22 H22 . 0.9300 ?
    C13' C12' . 1.354(3) ?
    C13' H13' . 0.9300 ?
    C11' C10' . 1.361(2) ?
    C11' C12' . 1.408(2) ?
    C11' H11' . 0.9300 ?
    C12' H12' . 0.9300 ?
    C10' H10' . 0.9300 ?
    C11 C12 . 1.411(3) ?
    C11 H11 . 0.9300 ?
    C21 H21 . 0.9300 ?
    C20' C21' . 1.372(3) ?
    C20' H20' . 0.9300 ?
    C21' C22' . 1.391(3) ?
    C21' H21' . 0.9300 ?
    C12 H12 . 0.9300 ?
    C1 H1A . 0.9600 ?
    C1 H1B . 0.9600 ?
    C1 H1C . 0.9600 ?
    C22' H22' . 0.9300 ?
    C1' H1D . 0.9600 ?
    C1' H1E . 0.9600 ?
    C1' H1F . 0.9600 ?
loop_
    _geom_angle_atom_site_label_1
    _geom_angle_atom_site_label_2
    _geom_angle_atom_site_label_3
    _geom_angle_site_symmetry_1
    _geom_angle_site_symmetry_3
    _geom_angle
    _geom_angle_publ_flag
    C19 S1 C17 . . 91.55(7) ?
    C19' S1' C17' . . 91.64(7) ?
    C2 O1 C1 . . 116.84(14) ?
    C2' O1' C1' . . 117.75(15) ?
    C8 C17 C16 . . 123.04(14) ?
    C8 C17 S1 . . 125.08(12) ?
    C16 C17 S1 . . 111.88(12) ?
    C17' C8' C9' . . 117.64(13) ?
    C17' C8' C5' . . 120.48(13) ?
    C9' C8' C5' . . 121.87(14) ?
    C23 C18 C19 . . 119.04(16) ?
    C23 C18 C16 . . 129.04(15) ?
    C19 C18 C16 . . 111.91(14) ?
    C15' C16' C17' . . 118.90(15) ?
    C15' C16' C18' . . 129.10(14) ?
    C17' C16' C18' . . 112.00(13) ?
    C8 C9 C10 . . 121.87(16) ?
    C8 C9 C14 . . 120.09(15) ?
    C10 C9 C14 . . 118.04(15) ?
    C6' C5' C4' . . 117.34(14) ?
    C6' C5' C8' . . 121.91(13) ?
    C4' C5' C8' . . 120.75(14) ?
    C8' C17' C16' . . 123.19(14) ?
    C8' C17' S1' . . 125.00(11) ?
    C16' C17' S1' . . 111.81(12) ?
    C17 C8 C9 . . 117.52(14) ?
    C17 C8 C5 . . 120.25(14) ?
    C9 C8 C5 . . 122.22(14) ?
    C23' C18' C19' . . 119.03(16) ?
    C23' C18' C16' . . 128.98(15) ?
    C19' C18' C16' . . 112.00(14) ?
    C15 C16 C17 . . 118.98(15) ?
    C15 C16 C18 . . 129.06(15) ?
    C17 C16 C18 . . 111.94(13) ?
    C20 C19 C18 . . 121.03(16) ?
    C20 C19 S1 . . 126.27(13) ?
    C18 C19 S1 . . 112.68(13) ?
    C15' C14' C13' . . 121.48(14) ?
    C15' C14' C9' . . 119.94(14) ?
    C13' C14' C9' . . 118.58(15) ?
    O1 C2 C3 . . 124.11(15) ?
    O1 C2 C7 . . 115.89(15) ?
    C3 C2 C7 . . 120.00(15) ?
    C16' C15' C14' . . 120.69(14) ?
    C16' C15' H15' . . 119.7 ?
    C14' C15' H15' . . 119.7 ?
    C16 C15 C14 . . 120.67(15) ?
    C16 C15 H15 . . 119.7 ?
    C14 C15 H15 . . 119.7 ?
    C3' C4' C5' . . 121.38(15) ?
    C3' C4' H4' . . 119.3 ?
    C5' C4' H4' . . 119.3 ?
    C4 C5 C6 . . 117.68(15) ?
    C4 C5 C8 . . 120.80(14) ?
    C6 C5 C8 . . 121.50(14) ?
    C20' C19' C18' . . 121.00(16) ?
    C20' C19' S1' . . 126.44(13) ?
    C18' C19' S1' . . 112.55(13) ?
    C3 C4 C5 . . 122.00(15) ?
    C3 C4 H4 . . 119.0 ?
    C5 C4 H4 . . 119.0 ?
    C10' C9' C8' . . 122.62(14) ?
    C10' C9' C14' . . 117.76(14) ?
    C8' C9' C14' . . 119.62(14) ?
    C6 C7 C2 . . 120.11(15) ?
    C6 C7 H7 . . 119.9 ?
    C2 C7 H7 . . 119.9 ?
    C15 C14 C13 . . 121.72(16) ?
    C15 C14 C9 . . 119.66(14) ?
    C13 C14 C9 . . 118.61(16) ?
    C21 C20 C19 . . 118.60(16) ?
    C21 C20 H20 . . 120.7 ?
    C19 C20 H20 . . 120.7 ?
    C12 C13 C14 . . 121.57(18) ?
    C12 C13 H13 . . 119.2 ?
    C14 C13 H13 . . 119.2 ?
    C22' C23' C18' . . 119.79(17) ?
    C22' C23' H23' . . 120.1 ?
    C18' C23' H23' . . 120.1 ?
    C4' C3' C2' . . 119.88(14) ?
    C4' C3' H3' . . 120.1 ?
    C2' C3' H3' . . 120.1 ?
    C7 C6 C5 . . 120.82(15) ?
    C7 C6 H6 . . 119.6 ?
    C5 C6 H6 . . 119.6 ?
    C7' C2' O1' . . 124.30(15) ?
    C7' C2' C3' . . 119.98(15) ?
    O1' C2' C3' . . 115.73(14) ?
    C2' C7' C6' . . 119.51(16) ?
    C2' C7' H7' . . 120.2 ?
    C6' C7' H7' . . 120.2 ?
    C7' C6' C5' . . 121.90(15) ?
    C7' C6' H6' . . 119.0 ?
    C5' C6' H6' . . 119.0 ?
    C2 C3 C4 . . 119.38(15) ?
    C2 C3 H3 . . 120.3 ?
    C4 C3 H3 . . 120.3 ?
    C22 C23 C18 . . 119.95(16) ?
    C22 C23 H23 . . 120.0 ?
    C18 C23 H23 . . 120.0 ?
    C11 C10 C9 . . 121.17(18) ?
    C11 C10 H10 . . 119.4 ?
    C9 C10 H10 . . 119.4 ?
    C23 C22 C21 . . 120.23(17) ?
    C23 C22 H22 . . 119.9 ?
    C21 C22 H22 . . 119.9 ?
    C12' C13' C14' . . 121.58(16) ?
    C12' C13' H13' . . 119.2 ?
    C14' C13' H13' . . 119.2 ?
    C10' C11' C12' . . 120.47(17) ?
    C10' C11' H11' . . 119.8 ?
    C12' C11' H11' . . 119.8 ?
    C13' C12' C11' . . 119.97(16) ?
    C13' C12' H12' . . 120.0 ?
    C11' C12' H12' . . 120.0 ?
    C11' C10' C9' . . 121.62(16) ?
    C11' C10' H10' . . 119.2 ?
    C9' C10' H10' . . 119.2 ?
    C10 C11 C12 . . 120.43(18) ?
    C10 C11 H11 . . 119.8 ?
    C12 C11 H11 . . 119.8 ?
    C20 C21 C22 . . 121.10(17) ?
    C20 C21 H21 . . 119.5 ?
    C22 C21 H21 . . 119.5 ?
    C21' C20' C19' . . 118.71(17) ?
    C21' C20' H20' . . 120.6 ?
    C19' C20' H20' . . 120.6 ?
    C20' C21' C22' . . 121.02(18) ?
    C20' C21' H21' . . 119.5 ?
    C22' C21' H21' . . 119.5 ?
    C13 C12 C11 . . 120.16(17) ?
    C13 C12 H12 . . 119.9 ?
    C11 C12 H12 . . 119.9 ?
    O1 C1 H1A . . 109.5 ?
    O1 C1 H1B . . 109.5 ?
    H1A C1 H1B . . 109.5 ?
    O1 C1 H1C . . 109.5 ?
    H1A C1 H1C . . 109.5 ?
    H1B C1 H1C . . 109.5 ?
    C23' C22' C21' . . 120.46(18) ?
    C23' C22' H22' . . 119.8 ?
    C21' C22' H22' . . 119.8 ?
    O1' C1' H1D . . 109.5 ?
    O1' C1' H1E . . 109.5 ?
    H1D C1' H1E . . 109.5 ?
    O1' C1' H1F . . 109.5 ?
    H1D C1' H1F . . 109.5 ?
    H1E C1' H1F . . 109.5 ?
loop_
    _geom_torsion_atom_site_label_1
    _geom_torsion_atom_site_label_2
    _geom_torsion_atom_site_label_3
    _geom_torsion_atom_site_label_4
    _geom_torsion_site_symmetry_1
    _geom_torsion_site_symmetry_2
    _geom_torsion_site_symmetry_3
    _geom_torsion_site_symmetry_4
    _geom_torsion
    _geom_torsion_publ_flag
    C19 S1 C17 C8 . . . . -178.68(14) ?
    C19 S1 C17 C16 . . . . 1.36(12) ?
    C17' C8' C5' C6' . . . . 110.27(19) ?
    C9' C8' C5' C6' . . . . -70.9(2) ?
    C17' C8' C5' C4' . . . . -70.3(2) ?
    C9' C8' C5' C4' . . . . 108.46(18) ?
    C9' C8' C17' C16' . . . . -1.2(2) ?
    C5' C8' C17' C16' . . . . 177.68(14) ?
    C9' C8' C17' S1' . . . . 178.44(11) ?
    C5' C8' C17' S1' . . . . -2.7(2) ?
    C15' C16' C17' C8' . . . . 0.2(2) ?
    C18' C16' C17' C8' . . . . -179.42(14) ?
    C15' C16' C17' S1' . . . . -179.48(12) ?
    C18' C16' C17' S1' . . . . 0.93(17) ?
    C19' S1' C17' C8' . . . . 179.39(14) ?
    C19' S1' C17' C16' . . . . -0.96(12) ?
    C16 C17 C8 C9 . . . . -1.9(2) ?
    S1 C17 C8 C9 . . . . 178.17(11) ?
    C16 C17 C8 C5 . . . . 179.16(13) ?
    S1 C17 C8 C5 . . . . -0.8(2) ?
    C10 C9 C8 C17 . . . . -177.15(14) ?
    C14 C9 C8 C17 . . . . 2.1(2) ?
    C10 C9 C8 C5 . . . . 1.8(2) ?
    C14 C9 C8 C5 . . . . -178.99(14) ?
    C15' C16' C18' C23' . . . . -0.2(3) ?
    C17' C16' C18' C23' . . . . 179.39(16) ?
    C15' C16' C18' C19' . . . . -179.90(16) ?
    C17' C16' C18' C19' . . . . -0.36(19) ?
    C8 C17 C16 C15 . . . . 0.5(2) ?
    S1 C17 C16 C15 . . . . -179.53(12) ?
    C8 C17 C16 C18 . . . . 179.50(14) ?
    S1 C17 C16 C18 . . . . -0.55(16) ?
    C23 C18 C16 C15 . . . . -1.0(3) ?
    C19 C18 C16 C15 . . . . 178.00(16) ?
    C23 C18 C16 C17 . . . . -179.85(16) ?
    C19 C18 C16 C17 . . . . -0.85(19) ?
    C23 C18 C19 C20 . . . . 2.4(2) ?
    C16 C18 C19 C20 . . . . -176.73(14) ?
    C23 C18 C19 S1 . . . . -179.00(13) ?
    C16 C18 C19 S1 . . . . 1.89(17) ?
    C17 S1 C19 C20 . . . . 176.66(15) ?
    C17 S1 C19 C18 . . . . -1.87(12) ?
    C1 O1 C2 C3 . . . . -5.2(3) ?
    C1 O1 C2 C7 . . . . 174.46(17) ?
    C17' C16' C15' C14' . . . . 0.6(2) ?
    C18' C16' C15' C14' . . . . -179.88(15) ?
    C13' C14' C15' C16' . . . . 179.04(15) ?
    C9' C14' C15' C16' . . . . -0.4(2) ?
    C17 C16 C15 C14 . . . . 0.7(2) ?
    C18 C16 C15 C14 . . . . -178.09(15) ?
    C6' C5' C4' C3' . . . . 0.7(3) ?
    C8' C5' C4' C3' . . . . -178.74(16) ?
    C17 C8 C5 C4 . . . . 66.3(2) ?
    C9 C8 C5 C4 . . . . -112.60(19) ?
    C17 C8 C5 C6 . . . . -111.91(18) ?
    C9 C8 C5 C6 . . . . 69.2(2) ?
    C23' C18' C19' C20' . . . . -1.2(2) ?
    C16' C18' C19' C20' . . . . 178.60(15) ?
    C23' C18' C19' S1' . . . . 179.85(13) ?
    C16' C18' C19' S1' . . . . -0.37(18) ?
    C17' S1' C19' C20' . . . . -178.14(16) ?
    C17' S1' C19' C18' . . . . 0.76(13) ?
    C6 C5 C4 C3 . . . . 0.5(3) ?
    C8 C5 C4 C3 . . . . -177.81(16) ?
    C17' C8' C9' C10' . . . . -178.49(14) ?
    C5' C8' C9' C10' . . . . 2.7(2) ?
    C17' C8' C9' C14' . . . . 1.4(2) ?
    C5' C8' C9' C14' . . . . -177.45(13) ?
    C15' C14' C9' C10' . . . . 179.21(15) ?
    C13' C14' C9' C10' . . . . -0.2(2) ?
    C15' C14' C9' C8' . . . . -0.7(2) ?
    C13' C14' C9' C8' . . . . 179.93(14) ?
    O1 C2 C7 C6 . . . . -179.65(15) ?
    C3 C2 C7 C6 . . . . 0.0(3) ?
    C16 C15 C14 C13 . . . . 178.99(16) ?
    C16 C15 C14 C9 . . . . -0.5(2) ?
    C8 C9 C14 C15 . . . . -1.0(2) ?
    C10 C9 C14 C15 . . . . 178.29(15) ?
    C8 C9 C14 C13 . . . . 179.57(15) ?
    C10 C9 C14 C13 . . . . -1.2(2) ?
    C18 C19 C20 C21 . . . . -1.0(2) ?
    S1 C19 C20 C21 . . . . -179.45(13) ?
    C15 C14 C13 C12 . . . . -178.89(17) ?
    C9 C14 C13 C12 . . . . 0.6(3) ?
    C19' C18' C23' C22' . . . . 0.8(3) ?
    C16' C18' C23' C22' . . . . -178.97(17) ?
    C5' C4' C3' C2' . . . . 0.1(3) ?
    C2 C7 C6 C5 . . . . 0.6(3) ?
    C4 C5 C6 C7 . . . . -0.8(3) ?
    C8 C5 C6 C7 . . . . 177.49(16) ?
    C1' O1' C2' C7' . . . . 5.7(3) ?
    C1' O1' C2' C3' . . . . -174.10(18) ?
    C4' C3' C2' C7' . . . . -0.9(3) ?
    C4' C3' C2' O1' . . . . 178.84(16) ?
    O1' C2' C7' C6' . . . . -178.77(17) ?
    C3' C2' C7' C6' . . . . 1.0(3) ?
    C2' C7' C6' C5' . . . . -0.2(3) ?
    C4' C5' C6' C7' . . . . -0.6(3) ?
    C8' C5' C6' C7' . . . . 178.79(17) ?
    O1 C2 C3 C4 . . . . 179.32(16) ?
    C7 C2 C3 C4 . . . . -0.3(3) ?
    C5 C4 C3 C2 . . . . 0.1(3) ?
    C19 C18 C23 C22 . . . . -1.6(3) ?
    C16 C18 C23 C22 . . . . 177.35(17) ?
    C8 C9 C10 C11 . . . . 179.81(15) ?
    C14 C9 C10 C11 . . . . 0.6(2) ?
    C18 C23 C22 C21 . . . . -0.5(3) ?
    C15' C14' C13' C12' . . . . -178.44(16) ?
    C9' C14' C13' C12' . . . . 1.0(3) ?
    C14' C13' C12' C11' . . . . -0.9(3) ?
    C10' C11' C12' C13' . . . . 0.1(3) ?
    C12' C11' C10' C9' . . . . 0.7(3) ?
    C8' C9' C10' C11' . . . . 179.25(15) ?
    C14' C9' C10' C11' . . . . -0.6(2) ?
    C9 C10 C11 C12 . . . . 0.7(3) ?
    C19 C20 C21 C22 . . . . -1.1(3) ?
    C23 C22 C21 C20 . . . . 1.9(3) ?
    C18' C19' C20' C21' . . . . 1.0(3) ?
    S1' C19' C20' C21' . . . . 179.79(15) ?
    C19' C20' C21' C22' . . . . -0.4(3) ?
    C14 C13 C12 C11 . . . . 0.7(3) ?
    C10 C11 C12 C13 . . . . -1.3(3) ?
    C18' C23' C22' C21' . . . . -0.2(3) ?
    C20' C21' C22' C23' . . . . 0.0(3) ?
loop_
    _geom_hbond_atom_site_label_D
    _geom_hbond_atom_site_label_H
    _geom_hbond_atom_site_label_A
    _geom_hbond_site_symmetry_A
    _geom_hbond_distance_DH
    _geom_hbond_distance_HA
    _geom_hbond_distance_DA
    _geom_hbond_angle_DHA
    C6' H6' S1' 1_455 0.93 2.87 3.7591(17) 159.9
    C3' H3' Cg15 2_557 0.93 2.93 3.704(2) 141
    C7 H7 Cg5 2_656 0.93 2.89 3.672(2) 143
    C11 H11 Cg2 2_766 0.93 2.91 3.789(2) 159
_iucr_refine_instructions_details
;
TITL AKM9 in P-1
CELL  0.71073   6.2019  11.2124  24.4724   95.759   91.762   95.617
ZERR     4.00   0.0003   0.0006   0.0013    0.003    0.003    0.003
LATT   1
SFAC  C    H    O    S
UNIT  92   64   4    4
MERG   2
EQIV $1 -1+x,y,z
HTAB C6',S1'_$1
FMAP   2
PLAN   25
ACTA
BOND   $H
CONF
L.S.  10
WGHT    0.072900    0.216000
FVAR       0.13460
S1    4    0.187481    0.113955    0.544498    11.00000    0.04320    0.04646 =
         0.03954    0.00235   -0.00526   -0.00126
S1'   4    0.329020    0.374624    0.961647    11.00000    0.04311    0.04921 =
         0.03623   -0.00047   -0.00513   -0.00239
O1    3    0.489173    0.289069    0.323712    11.00000    0.05860    0.06713 =
         0.04079    0.01430    0.00466    0.00620
O1'   3   -0.043630    0.237737    1.186356    11.00000    0.06207    0.07887 =
         0.03159    0.00368    0.00242    0.00898
C17   1    0.423650    0.190736    0.577403    11.00000    0.03716    0.03552 =
         0.03816   -0.00112   -0.00212    0.00446
C8'   1   -0.057387    0.224599    0.954700    11.00000    0.03973    0.03758 =
         0.03274    0.00407   -0.00273    0.00670
C18   1    0.249250    0.099785    0.650531    11.00000    0.04270    0.03625 =
         0.04014   -0.00016    0.00153    0.00336
C16'  1    0.120290    0.276187    0.870372    11.00000    0.04093    0.03743 =
         0.03523    0.00481   -0.00213    0.00363
C9    1    0.759101    0.318080    0.585573    11.00000    0.03740    0.03699 =
         0.04563   -0.00352    0.00309    0.00686
C5'   1   -0.055176    0.231889    1.015969    11.00000    0.03873    0.03807 =
         0.03219    0.00337   -0.00194    0.00198
C17'  1    0.108991    0.283108    0.928496    11.00000    0.03857    0.03541 =
         0.03427    0.00248   -0.00552    0.00370
C8    1    0.580671    0.258930    0.552120    11.00000    0.03898    0.03604 =
         0.03990   -0.00149    0.00177    0.00695
C18'  1    0.312842    0.345103    0.853577    11.00000    0.04243    0.03768 =
         0.03832    0.00425   -0.00062    0.00259
C16   1    0.436278    0.174690    0.634293    11.00000    0.04045    0.03801 =
         0.03795   -0.00005   -0.00074    0.00483
C19   1    0.100042    0.062934    0.606149    11.00000    0.04449    0.03518 =
         0.04107   -0.00127    0.00043    0.00595
C14'  1   -0.216763    0.147960    0.862563    11.00000    0.04184    0.04008 =
         0.03621    0.00381   -0.00500    0.00271
C2    1    0.504366    0.286810    0.379675    11.00000    0.04300    0.03857 =
         0.04062    0.00636    0.00421   -0.00178
C15'  1   -0.041628    0.208514    0.838427    11.00000    0.04625    0.04599 =
         0.03143    0.00379   -0.00428    0.00054
AFIX  43
H15'  2   -0.035233    0.202710    0.800347    11.00000   -1.20000
AFIX   0
C15   1    0.611011    0.229876    0.665903    11.00000    0.04687    0.04726 =
         0.03732    0.00015   -0.00339    0.00381
AFIX  43
H15   2    0.621620    0.219249    0.703058    11.00000   -1.20000
AFIX   0
C4'   1    0.092549    0.173894    1.044789    11.00000    0.04323    0.05610 =
         0.03814    0.00698    0.00329    0.01643
AFIX  43
H4'   2    0.192763    0.131446    1.025574    11.00000   -1.20000
AFIX   0
C5    1    0.558661    0.270617    0.492064    11.00000    0.03900    0.03467 =
         0.03864    0.00145    0.00365    0.00328
C19'  1    0.440655    0.402525    0.898853    11.00000    0.04445    0.03801 =
         0.04202    0.00173    0.00085    0.00366
C4    1    0.394631    0.330003    0.471207    11.00000    0.04774    0.05710 =
         0.04675    0.00345    0.01044    0.02089
AFIX  43
H4    2    0.300508    0.365214    0.495339    11.00000   -1.20000
AFIX   0
C9'   1   -0.226991    0.155985    0.921276    11.00000    0.03909    0.03737 =
         0.03652    0.00446   -0.00234    0.00457
C7    1    0.670885    0.227052    0.399320    11.00000    0.04912    0.04807 =
         0.04448    0.00161    0.01039    0.01369
AFIX  43
H7    2    0.764349    0.191974    0.374960    11.00000   -1.20000
AFIX   0
C14   1    0.774598    0.302474    0.642725    11.00000    0.03715    0.04175 =
         0.04704   -0.00441   -0.00105    0.00437
C20   1   -0.094991   -0.004237    0.613559    11.00000    0.04675    0.04144 =
         0.05333   -0.00394   -0.00158   -0.00014
AFIX  43
H20   2   -0.194084   -0.027281    0.584209    11.00000   -1.20000
AFIX   0
C13   1    0.955764    0.362218    0.674856    11.00000    0.04617    0.06175 =
         0.05284   -0.00792   -0.00700    0.00273
AFIX  43
H13   2    0.967879    0.352014    0.712034    11.00000   -1.20000
AFIX   0
C23'  1    0.381180    0.359391    0.800823    11.00000    0.05889    0.04680 =
         0.04016    0.00552    0.00214   -0.00118
AFIX  43
H23'  2    0.297589    0.322770    0.770400    11.00000   -1.20000
AFIX   0
C3'   1    0.093748    0.177938    1.101364    11.00000    0.04729    0.05916 =
         0.03926    0.01157   -0.00156    0.01556
AFIX  43
H3'   2    0.194131    0.138578    1.119907    11.00000   -1.20000
AFIX   0
C6    1    0.698379    0.219456    0.454864    11.00000    0.04544    0.04774 =
         0.04638    0.00357    0.00436    0.01498
AFIX  43
H6    2    0.811412    0.179757    0.467764    11.00000   -1.20000
AFIX   0
C2'   1   -0.054542    0.240605    1.130401    11.00000    0.04441    0.04703 =
         0.03226    0.00221   -0.00076   -0.00133
C7'   1   -0.200438    0.300021    1.103049    11.00000    0.05349    0.05951 =
         0.04030   -0.00542    0.00292    0.02126
AFIX  43
H7'   2   -0.299012    0.343297    1.122477    11.00000   -1.20000
AFIX   0
C6'   1   -0.199889    0.295098    1.046294    11.00000    0.05561    0.05665 =
         0.04172    0.00234   -0.00626    0.02295
AFIX  43
H6'   2   -0.299568    0.335398    1.028006    11.00000   -1.20000
AFIX   0
C3    1    0.366152    0.338679    0.415629    11.00000    0.04611    0.05619 =
         0.05042    0.01231    0.00308    0.01714
AFIX  43
H3    2    0.254469    0.379250    0.402639    11.00000   -1.20000
AFIX   0
C23   1    0.202660    0.064159    0.702034    11.00000    0.05569    0.04892 =
         0.04240    0.00284   -0.00028   -0.00052
AFIX  43
H23   2    0.301331    0.086143    0.731561    11.00000   -1.20000
AFIX   0
C10   1    0.924807    0.394955    0.563902    11.00000    0.04432    0.04254 =
         0.05480   -0.00407    0.00808    0.00157
AFIX  43
H10   2    0.917088    0.406920    0.526863    11.00000   -1.20000
AFIX   0
C22   1    0.010241   -0.003731    0.709305    11.00000    0.07005    0.05093 =
         0.04728    0.00557    0.01042   -0.00300
AFIX  43
H22   2   -0.020267   -0.028047    0.743712    11.00000   -1.20000
AFIX   0
C13'  1   -0.387721    0.078886    0.830105    11.00000    0.05271    0.04979 =
         0.03942    0.00171   -0.00935    0.00002
AFIX  43
H13'  2   -0.381452    0.072162    0.792013    11.00000   -1.20000
AFIX   0
C11'  1   -0.570247    0.030412    0.910915    11.00000    0.04299    0.04897 =
         0.05770    0.00691    0.00124   -0.00394
AFIX  43
H11'  2   -0.688423   -0.008392    0.926722    11.00000   -1.20000
AFIX   0
C12'  1   -0.559585    0.022602    0.853310    11.00000    0.04792    0.04972 =
         0.05461    0.00070   -0.01200   -0.00494
AFIX  43
H12'  2   -0.670509   -0.021187    0.831194    11.00000   -1.20000
AFIX   0
C10'  1   -0.408825    0.094353    0.943647    11.00000    0.04564    0.04340 =
         0.04049    0.00466    0.00225    0.00199
AFIX  43
H10'  2   -0.418030    0.097696    0.981619    11.00000   -1.20000
AFIX   0
C11   1    1.094305    0.451218    0.596492    11.00000    0.04387    0.04752 =
         0.07720   -0.01149    0.01146   -0.00669
AFIX  43
H11   2    1.199884    0.501667    0.581608    11.00000   -1.20000
AFIX   0
C21   1   -0.138720   -0.036070    0.665324    11.00000    0.05255    0.04582 =
         0.06173    0.00031    0.01033   -0.00673
AFIX  43
H21   2   -0.269920   -0.079886    0.670978    11.00000   -1.20000
AFIX   0
C20'  1    0.634885    0.471033    0.891566    11.00000    0.05028    0.05153 =
         0.05363   -0.00510    0.00154   -0.00713
AFIX  43
H20'  2    0.719956    0.507859    0.921697    11.00000   -1.20000
AFIX   0
C21'  1    0.698618    0.483254    0.839070    11.00000    0.06189    0.05343 =
         0.06420   -0.00044    0.01481   -0.01359
AFIX  43
H21'  2    0.827836    0.529247    0.833672    11.00000   -1.20000
AFIX   0
C12   1    1.110665    0.433431    0.652668    11.00000    0.04048    0.06311 =
         0.07223   -0.01595   -0.00458   -0.00432
AFIX  43
H12   2    1.228393    0.470831    0.674473    11.00000   -1.20000
AFIX   0
C1    1    0.308206    0.340242    0.302221    11.00000    0.07922    0.09087 =
         0.05648    0.03219   -0.00371    0.01784
AFIX  33
H1A   2    0.314622    0.336987    0.262962    11.00000   -1.50000
H1B   2    0.310915    0.422621    0.317579    11.00000   -1.50000
H1C   2    0.176718    0.295718    0.311593    11.00000   -1.50000
AFIX   0
C22'  1    0.572949    0.427915    0.793779    11.00000    0.06819    0.05261 =
         0.05049    0.00762    0.01510   -0.00584
AFIX  43
H22'  2    0.618814    0.437278    0.758497    11.00000   -1.20000
AFIX   0
C1'   1   -0.205706    0.290980    1.217428    11.00000    0.07928    0.11180 =
         0.04052   -0.00672    0.01590    0.01547
AFIX  33
H1D   2   -0.180032    0.282749    1.255688    11.00000   -1.50000
H1E   2   -0.345823    0.251289    1.205447    11.00000   -1.50000
H1F   2   -0.200783    0.374879    1.212146    11.00000   -1.50000
HKLF 4
REM  AKM9 in P-1
REM R1 =  0.0458 for   6029 Fo > 4sig(Fo)  and  0.0694 for all   8440 data
REM    451 parameters refined using      0 restraints
END
WGHT      0.0726      0.2192
REM Highest difference peak  0.366,  deepest hole -0.276,  1-sigma level  0.051
Q1    1   0.3296  0.1469  0.5597  11.00000  0.05    0.37
Q2    1   0.1511  0.0935  0.5795  11.00000  0.05    0.33
Q3    1   0.5575  0.2636  0.5204  11.00000  0.05    0.33
Q4    1   0.1662  0.0793  0.6297  11.00000  0.05    0.32
Q5    1   0.3570  0.1322  0.6438  11.00000  0.05    0.31
Q6    1   0.7711  0.3077  0.6122  11.00000  0.05    0.29
Q7    1   0.4445  0.1796  0.6085  11.00000  0.05    0.29
Q8    1   0.3973  0.3867  0.9266  11.00000  0.05    0.28
Q9    1  -0.2172  0.1531  0.8892  11.00000  0.05    0.28
Q10   1   0.8478  0.3439  0.5735  11.00000  0.05    0.27
Q11   1   0.6990  0.2597  0.6507  11.00000  0.05    0.26
Q12   1   0.1970  0.3418  0.9445  11.00000  0.05    0.26
Q13   1   0.6575  0.2925  0.5678  11.00000  0.05    0.26
Q14   1   0.2366  0.0791  0.6746  11.00000  0.05    0.26
Q15   1   0.5209  0.1916  0.6485  11.00000  0.05    0.25
Q16   1   0.4061  0.3597  0.8771  11.00000  0.05    0.25
Q17   1  -0.1055  0.0038  0.6414  11.00000  0.05    0.24
Q18   1   0.8846  0.3261  0.6559  11.00000  0.05    0.24
Q19   1   0.5088  0.2156  0.5594  11.00000  0.05    0.24
Q20   1  -0.0657 -0.0061  0.6847  11.00000  0.05    0.24
Q21   1   0.0053  0.0373  0.6113  11.00000  0.05    0.23
Q22   1   1.0289  0.4033  0.5773  11.00000  0.05    0.23
Q23   1  -0.1293  0.1749  0.9377  11.00000  0.05    0.22
Q24   1   0.3611  0.3372  0.8288  11.00000  0.05    0.22
Q25   1   0.2302  0.3085  0.8579  11.00000  0.05    0.22
;
