# Supplementary material for: 6-(4-Meth­oxy­phen­yl)naphtho[2,3-b][1]benzothio­phene
Source: Acta Crystallogr Sect E Struct Rep Online. 2012 Nov 24;68(Pt 12):o3408–9. doi: 10.1107/S1600536812047137 (PMC3588996; doi:10.1107/S1600536812047137)
Supplement: Supplementary file 2 [file e-68-o3408-Isup2.hkl]

#
# h,k,l, Fc-squared, Fo-squared, sigma(Fo-squared) and status flag
#
data_I
_shelx_title ' AKM9 in P-1'
_shelx_refln_list_code          4
_shelx_F_calc_maximum      229.38
_exptl_crystal_F_000       712.00
_reflns_d_resolution_high  0.7448
 
loop_
 _symmetry_equiv_pos_as_xyz
 'x, y, z'
 '-x, -y, -z'
 
_cell_length_a     6.2019
_cell_length_b    11.2124
_cell_length_c    24.4724
_cell_angle_alpha  95.759
_cell_angle_beta   91.762
_cell_angle_gamma  95.617
 
_shelx_F_squared_multiplier     1.000
 
loop_
 _refln_index_h
 _refln_index_k
 _refln_index_l
 _refln_F_squared_calc
 _refln_F_squared_meas
 _refln_F_squared_sigma
 _refln_observed_status
   1   0   0        3.40        4.51      0.40 o
   2   0   0        0.45        0.15      0.30 o
   3   0   0       22.64       27.06      6.07 o
   4   0   0      242.28      279.17      6.97 o
   5   0   0       33.16       31.33      4.21 o
   6   0   0      107.89       92.34     12.42 o
   7   0   0       68.99       71.44      5.18 o
   8   0   0       70.58       71.29      5.38 o
  -8   1   0       25.30       27.63      3.54 o
  -7   1   0        0.04       -1.66      1.66 o
  -6   1   0      614.96      640.28     19.40 o
  -5   1   0       81.91       90.71      2.76 o
  -4   1   0       14.33       15.96      1.76 o
  -3   1   0      650.18      609.41     11.53 o
  -2   1   0       24.13       25.81      1.03 o
  -1   1   0      977.86      941.03     17.14 o
   0   1   0       73.20       82.70      1.75 o
   1   1   0     2237.06     2218.01     74.97 o
   2   1   0      568.85      539.42     11.13 o
   3   1   0     1824.79     1860.71     37.16 o
   4   1   0       83.17      109.38      3.96 o
   5   1   0     2030.06     2018.50     46.32 o
   6   1   0      141.77      133.43     15.73 o
   7   1   0       22.14       30.96      4.69 o
   8   1   0        4.13        6.62      3.04 o
  -8   2   0        8.50       10.70      4.97 o
  -7   2   0       36.80       32.04      6.62 o
  -6   2   0       33.29       31.68      3.07 o
  -5   2   0      215.60      204.31      4.89 o
  -4   2   0     2058.88     1919.29     35.18 o
  -3   2   0      189.90      203.42      4.46 o
  -2   2   0     4311.87     4137.37     84.00 o
  -1   2   0       57.62       44.26      3.25 o
   0   2   0    11105.09    11129.79    205.03 o
   1   2   0        2.29        3.01      0.51 o
   2   2   0     7430.05     7851.57    153.70 o
   3   2   0       67.31       73.69      3.67 o
   4   2   0      274.26      278.56     11.91 o
   5   2   0      206.45      217.63     10.19 o
   6   2   0        3.14        2.01      2.41 o
   7   2   0       25.33       29.16      3.95 o
   8   2   0        0.76        6.02      3.59 o
  -8   3   0        1.18       -2.76      3.31 o
  -7   3   0      112.22      103.03      5.50 o
  -6   3   0      190.13      187.28      9.20 o
  -5   3   0        2.13        1.83      1.65 o
  -4   3   0        1.84        1.06      1.22 o
  -3   3   0       29.38       26.60      1.34 o
  -2   3   0      289.59      277.60      8.55 o
  -1   3   0     4401.55     4576.26     90.07 o
   0   3   0     3787.80     3641.42     67.65 o
   1   3   0    15123.26    14953.22    244.57 o
   2   3   0      210.43      195.67     11.13 o
   3   3   0      109.06       90.32      2.52 o
   4   3   0       11.65       14.84      3.37 o
   5   3   0      120.91      102.43      8.25 o
   6   3   0        0.21        0.22      2.48 o
   7   3   0       84.17       86.08     21.25 o
  -8   4   0       11.54       10.26      2.62 o
  -7   4   0       61.75       63.59      5.05 o
  -6   4   0       20.21       22.03      3.65 o
  -5   4   0      231.07      244.03      7.09 o
  -4   4   0      441.09      406.00      9.43 o
  -3   4   0        0.04        0.50      0.72 o
  -2   4   0     2188.78     2411.94     65.88 o
  -1   4   0     2356.34     2816.62    113.95 o
   0   4   0      294.36      323.50      6.84 o
   1   4   0       15.86       16.67      1.29 o
   2   4   0     3231.80     3127.97     63.78 o
   3   4   0       11.28       11.18      1.48 o
   4   4   0       92.02       83.39      3.28 o
   5   4   0        8.75        9.16      1.70 o
   6   4   0      108.89      107.87      5.69 o
   7   4   0        0.08       -2.76      2.84 o
  -8   5   0       76.17       66.08      4.72 o
  -7   5   0       10.31        6.85      2.47 o
  -6   5   0      114.30      114.84      6.63 o
  -5   5   0      118.10      115.39      4.90 o
  -4   5   0      665.37      635.61     23.66 o
  -3   5   0      391.58      370.33      8.72 o
  -2   5   0    11292.51    12818.51    543.31 o
  -1   5   0      213.33      216.48     11.08 o
   0   5   0       15.04       18.18      1.61 o
   1   5   0     2288.53     2199.85     35.86 o
   2   5   0       87.83       93.28      4.78 o
   3   5   0     2665.62     2620.00     61.61 o
   4   5   0        5.43        1.17      1.86 o
   5   5   0      248.34      265.00     10.07 o
   6   5   0        4.07        7.03      3.34 o
   7   5   0      135.84      169.62     17.11 o
  -7   6   0        7.16       10.72      2.63 o
  -6   6   0        4.05        4.15      1.35 o
  -5   6   0        2.11        3.75      2.07 o
  -4   6   0      151.39      138.75      4.79 o
  -3   6   0        2.66        5.43      3.03 o
  -2   6   0     3346.93     3481.09     69.92 o
  -1   6   0      173.96      243.34     11.47 o
   0   6   0       16.69       16.49      1.45 o
   1   6   0      565.54      568.21     12.40 o
   2   6   0      494.33      520.16     10.60 o
   3   6   0      143.98      134.86      5.16 o
   4   6   0      247.51      247.10      7.87 o
   5   6   0        2.06        2.35      2.25 o
   6   6   0       42.87       41.72      5.10 o
   7   6   0        0.01       -1.29      5.52 o
  -7   7   0       22.32       22.46      9.93 o
  -6   7   0       74.59       68.37      6.62 o
  -5   7   0      172.55      171.75      6.85 o
  -4   7   0      373.00      348.06      9.97 o
  -3   7   0        0.01       -1.43      1.43 o
  -2   7   0        0.43        1.05      1.49 o
  -1   7   0        0.23        0.73      1.09 o
   0   7   0       17.09       14.11      1.85 o
   1   7   0      142.94      117.95      3.12 o
   2   7   0       96.57      105.73      6.94 o
   3   7   0     6110.99     5670.27    132.09 o
   4   7   0        7.26        3.59      1.84 o
   5   7   0       57.25       48.22      5.30 o
   6   7   0        0.10       -2.38      5.24 o
  -7   8   0        0.32       -0.16      3.59 o
  -6   8   0        3.01        2.41      2.45 o
  -5   8   0        7.54        5.99      2.73 o
  -4   8   0      179.29      174.47      6.33 o
  -3   8   0     1796.88     1774.72     37.50 o
  -2   8   0        1.79        2.17      1.74 o
  -1   8   0        0.47       -0.34      1.54 o
   0   8   0      136.16      126.05      3.79 o
   1   8   0       38.68       45.77      4.56 o
   2   8   0        0.62        0.10      1.94 o
   3   8   0       70.45       72.34      4.46 o
   4   8   0       82.37       77.85      4.36 o
   5   8   0        0.63        2.39      2.96 o
   6   8   0      131.85      141.61      9.27 o
  -7   9   0        1.69        0.76      5.24 o
  -6   9   0       18.17       20.97      5.85 o
  -5   9   0        0.13        0.28      2.40 o
  -4   9   0        2.95        3.53      2.57 o
  -3   9   0       40.83       45.13      3.74 o
  -2   9   0      103.18      111.14      5.16 o
  -1   9   0      303.91      289.25      9.05 o
   0   9   0       14.76       24.03      2.04 o
   1   9   0        6.75       10.29      4.14 o
   3   9   0      128.29       98.53      5.01 o
   4   9   0        7.41        2.14      2.75 o
   5   9   0      135.86      142.92      9.27 o
   6   9   0        0.34       -3.76      3.76 o
  -6  10   0        8.84        9.73      3.35 o
  -5  10   0        0.63        2.17      3.74 o
  -4  10   0      100.38      103.25     14.02 o
  -3  10   0      206.66      234.71     11.79 o
  -2  10   0       18.73       16.11      2.82 o
  -1  10   0       35.08       33.68      3.40 o
   0  10   0       48.10       55.51      2.99 o
   1  10   0       20.37       16.25      3.48 o
   2  10   0        0.43        6.86      2.63 o
   3  10   0       11.34        8.14      2.66 o
   4  10   0      323.46      317.02     13.48 o
   5  10   0        6.78       12.47      4.59 o
  -6  11   0        4.85        2.61      4.78 o
  -5  11   0        3.09        7.14      3.02 o
  -4  11   0      175.24      155.97      7.15 o
  -3  11   0        0.08        1.59      2.61 o
  -2  11   0       17.05       15.55      3.23 o
  -1  11   0        4.50        6.87      2.84 o
   0  11   0       52.02       49.56     13.52 o
   1  11   0      101.50      100.51     12.97 o
   2  11   0       35.67       38.33      4.69 o
   3  11   0        0.25        1.39      2.66 o
   4  11   0        7.87       13.95      3.58 o
  -5  12   0       11.52       11.20      3.51 o
  -4  12   0        3.23       -2.98      2.98 o
  -3  12   0       18.91        6.20      4.38 o
  -2  12   0       98.93      111.24      6.23 o
  -1  12   0      255.98      264.78      9.92 o
   0  12   0       24.38       25.52      5.57 o
   1  12   0      351.77      328.48     15.77 o
   2  12   0        0.02       -2.97      5.52 o
   3  12   0        3.17        2.71      3.76 o
   4  12   0        2.32       -2.76      6.62 o
  -4  13   0        0.01        1.12      3.33 o
  -3  13   0       27.49       32.22      4.46 o
  -2  13   0       10.19        4.45      2.64 o
  -1  13   0       21.06       15.44      5.65 o
   0  13   0        6.81        7.13      5.03 o
   1  13   0       42.60       44.27      7.18 o
   2  13   0        0.65       -4.18      4.18 o
   3  13   0       57.85       72.07      7.82 o
  -3  14   0        3.17        3.44      3.85 o
  -2  14   0        8.54        4.13      3.97 o
  -1  14   0       11.37        7.71      6.35 o
   0  14   0        0.85        1.35      5.00 o
   1  14   0       38.17       33.00      6.75 o
   2  14   0       29.32       23.96      6.22 o
  -2 -14   1        0.75       -4.33      4.33 o
  -1 -14   1        4.16        0.16      5.30 o
   0 -14   1       26.20       38.80      7.29 o
   1 -14   1       43.63       44.79     12.42 o
   2 -14   1       24.63       20.40      4.37 o
   3 -14   1       26.48       25.24      3.85 o
  -3 -13   1        2.54       -3.40      3.40 o
  -2 -13   1       41.34       41.51      6.62 o
  -1 -13   1      152.23      135.35     10.06 o
   0 -13   1       80.83       83.75      9.93 o
   1 -13   1        0.02       -4.14      4.14 o
   2 -13   1       40.53       31.98      3.57 o
   3 -13   1        4.11       -0.15      2.62 o
   4 -13   1        4.72        5.89      3.66 o
  -4 -12   1        0.03       -1.66      6.62 o
  -3 -12   1       93.11      103.09      8.35 o
  -2 -12   1       31.40       33.21      5.82 o
  -1 -12   1       73.68       67.89     10.49 o
   0 -12   1        9.51       10.40      5.03 o
   1 -12   1        0.85        0.00      2.21 o
   2 -12   1        8.78        3.13      3.88 o
   3 -12   1        2.57       -1.36      2.84 o
   4 -12   1       91.31       86.22      5.92 o
   5 -12   1       10.19       11.35      5.41 o
  -5 -11   1       14.47       11.04      6.07 o
  -4 -11   1       96.21      106.52      8.62 o
  -3 -11   1        4.88        2.84      4.57 o
  -2 -11   1       27.99       35.58      4.71 o
  -1 -11   1       86.95       89.57      7.38 o
   0 -11   1        3.45        1.18      3.97 o
   1 -11   1       10.58       10.16      2.67 o
   2 -11   1      268.71      277.85      9.79 o
   3 -11   1        9.05        9.41      3.03 o
   4 -11   1        3.22       -0.60      5.16 o
   5 -11   1       12.45       18.36      3.41 o
   6 -11   1        2.75        0.86      3.51 o
  -5 -10   1       26.26       44.06      7.73 o
  -4 -10   1        0.99        1.26      2.90 o
  -3 -10   1      314.13      300.30     10.02 o
  -2 -10   1      205.39      208.97      7.80 o
  -1 -10   1       49.52       42.38      4.92 o
   0 -10   1        0.48        0.19      1.62 o
   1 -10   1       71.04       70.09      5.18 o
   2 -10   1       75.31       64.79      4.18 o
   3 -10   1       34.13       39.10      4.54 o
   4 -10   1      621.29      557.47     16.03 o
   5 -10   1        4.11        6.57      2.96 o
   6 -10   1        1.81       -0.42      3.67 o
  -6  -9   1       15.25       24.99      9.93 o
  -5  -9   1        3.24        4.14      3.40 o
  -4  -9   1       28.14       27.99      3.33 o
  -3  -9   1        0.68        1.43      2.31 o
  -2  -9   1     1198.37     1146.53     29.13 o
  -1  -9   1        0.54       -0.63      1.45 o
   0  -9   1      326.92      347.91      9.44 o
   1  -9   1       65.41       60.91      4.54 o
   2  -9   1      166.82      175.09      7.49 o
   3  -9   1        1.42        8.49      2.44 o
   4  -9   1       26.60       28.64      2.52 o
   5  -9   1        1.43        3.62      2.77 o
   6  -9   1       57.10       58.84      7.21 o
   7  -9   1       52.13       53.49      6.62 o
  -6  -8   1        0.01       -1.99      3.40 o
  -5  -8   1      164.27      165.24      9.67 o
  -4  -8   1        0.12       -1.68      1.68 o
  -3  -8   1       23.34       22.91      3.19 o
  -2  -8   1        5.01        7.35      2.11 o
  -1  -8   1      505.22      507.58      9.49 o
   0  -8   1      352.48      363.43      8.46 o
   1  -8   1       16.92       18.39      1.87 o
   2  -8   1        5.26        1.50      1.74 o
   3  -8   1     1422.65     1351.26     29.10 o
   4  -8   1       10.65       12.14      2.12 o
   5  -8   1        0.04       -0.44      1.83 o
   6  -8   1       25.64       28.04      7.13 o
   7  -8   1       11.58       11.84      5.52 o
  -6  -7   1       32.45       38.22      5.10 o
  -5  -7   1        0.00        0.28      2.41 o
  -4  -7   1        0.09        1.63      1.78 o
  -3  -7   1      102.83      134.61      8.08 o
  -2  -7   1     1472.22     1435.68     27.92 o
  -1  -7   1      153.15      155.21      5.55 o
   0  -7   1       58.01       61.54      2.55 o
   1  -7   1       29.76       38.68      1.91 o
   2  -7   1       84.95      107.22      8.02 o
   3  -7   1      189.30      184.81      6.08 o
   4  -7   1      117.05      116.77      4.61 o
   5  -7   1       67.18       60.67      3.25 o
   6  -7   1       12.51       13.06      2.15 o
   7  -7   1        0.18       -0.32      4.14 o
  -7  -6   1       44.99       37.45     10.49 o
  -6  -6   1        1.39        6.57      3.86 o
  -5  -6   1       32.04       39.49      4.10 o
  -4  -6   1       46.54       44.77      3.10 o
  -3  -6   1       48.85       49.01      3.79 o
  -2  -6   1       27.20       36.15      2.07 o
  -1  -6   1       25.81       29.46      1.90 o
   0  -6   1        6.02        3.57      1.19 o
   1  -6   1     1382.43     1404.30     26.80 o
   2  -6   1     6455.40     6753.27    134.22 o
   3  -6   1      177.47      172.06      6.11 o
   4  -6   1      223.11      205.58     10.91 o
   5  -6   1      411.09      410.87     10.94 o
   6  -6   1        4.67        5.13      4.46 o
   7  -6   1       59.57       67.63      5.15 o
  -7  -5   1       29.02       32.07      5.10 o
  -6  -5   1      166.68      176.68      9.50 o
  -5  -5   1        0.36        0.97      2.05 o
  -4  -5   1     2546.71     2401.34     56.81 o
  -3  -5   1        8.72       12.42      3.31 o
  -2  -5   1     2445.54     2372.29     41.20 o
  -1  -5   1      112.91      110.31      3.32 o
   0  -5   1      680.23      745.24     24.79 o
   1  -5   1        1.28        1.03      0.58 o
   2  -5   1     3758.77     3887.91     85.88 o
   3  -5   1       44.67       38.29      1.73 o
   4  -5   1       48.18       46.16      2.47 o
   5  -5   1       32.20       41.20      3.00 o
   6  -5   1       20.13       19.96      2.42 o
   7  -5   1       43.38       45.97      3.85 o
   8  -5   1        1.00       -4.93     17.11 o
  -7  -4   1        2.50        6.81      3.46 o
  -6  -4   1        0.30       -1.98      2.08 o
  -5  -4   1       94.77       98.01      5.18 o
  -4  -4   1        1.63       -0.93      1.35 o
  -3  -4   1     1062.84     1016.51     23.58 o
  -2  -4   1       54.16       57.76      4.12 o
  -1  -4   1     2424.50     2342.02     38.74 o
   0  -4   1      447.73      441.51     19.20 o
   1  -4   1      480.76      514.88     13.19 o
   2  -4   1     1371.92     1488.35     52.58 o
   3  -4   1      119.55      125.21      3.90 o
   4  -4   1      126.41      112.05      3.52 o
   5  -4   1      910.23      901.79     21.48 o
   6  -4   1        0.02       -0.12      2.31 o
   7  -4   1        9.25        9.86      2.06 o
   8  -4   1        1.77        8.28      8.28 o
  -7  -3   1        0.49       -0.62      2.55 o
  -6  -3   1       22.78       18.37      5.24 o
  -5  -3   1        8.65        7.11      3.04 o
  -4  -3   1     1017.19      939.82     20.57 o
  -3  -3   1        5.23        4.78      0.89 o
  -2  -3   1      109.36       87.28      3.59 o
  -1  -3   1        9.55        9.45      1.15 o
   0  -3   1    12598.46    12093.51    276.81 o
   1  -3   1     2035.85     2199.15     39.38 o
   2  -3   1     1559.97     1388.28     30.95 o
   3  -3   1       22.30       21.66      1.07 o
   4  -3   1      107.59       89.12      2.61 o
   5  -3   1       48.18       51.99      2.77 o
   6  -3   1      250.90      262.36      8.39 o
   7  -3   1      380.30      361.33     15.27 o
   8  -3   1       19.34       23.18      8.83 o
  -8  -2   1        0.40        3.43      3.31 o
  -7  -2   1      314.77      314.09     16.83 o
  -6  -2   1       15.13       11.96      2.91 o
  -5  -2   1       25.18       32.99      2.69 o
  -4  -2   1       21.05       20.34      1.52 o
  -3  -2   1      795.16      925.39     18.97 o
  -2  -2   1      295.98      290.78      7.35 o
  -1  -2   1     2646.71     2674.42     41.13 o
   0  -2   1      291.49      269.66      6.65 o
   1  -2   1    43057.49    41308.67   1034.58 o
   2  -2   1      253.83      259.77      5.28 o
   3  -2   1      838.26      814.95     15.32 o
   4  -2   1       49.39       50.32      1.74 o
   5  -2   1        0.32       -0.54      0.70 o
   6  -2   1        2.31       -0.02      2.16 o
   7  -2   1        0.04       -1.60      1.60 o
   8  -2   1        0.11       -1.03      1.66 o
  -8  -1   1       33.49       31.46      4.00 o
  -7  -1   1       14.60       14.86      3.04 o
  -6  -1   1       94.39      105.35      6.10 o
  -5  -1   1       97.08      129.82      4.80 o
  -4  -1   1        0.07        1.34      0.85 o
  -3  -1   1        4.94        5.52      1.17 o
  -2  -1   1     8665.48     8656.88    169.08 o
  -1  -1   1       41.12       41.56      1.16 o
   0  -1   1     3886.58     3640.83     69.44 o
   1  -1   1      157.50      154.53      5.33 o
   2  -1   1       21.27       21.03      1.84 o
   3  -1   1      111.21      119.23      3.57 o
   4  -1   1      804.16      771.40     14.68 o
   5  -1   1       94.15       92.23      2.67 o
   6  -1   1      398.93      408.64     13.18 o
   7  -1   1        3.96       -0.17      1.59 o
   8  -1   1        1.32       -0.12      2.21 o
  -8   0   1        0.55        3.89      3.01 o
  -7   0   1       56.98       68.29      5.18 o
  -6   0   1       74.15       59.72      4.79 o
  -5   0   1       49.55       50.35      2.20 o
  -4   0   1        0.41        2.94      0.68 o
  -3   0   1     1303.60     1255.46     25.23 o
  -2   0   1      221.34      209.83      4.85 o
  -1   0   1       69.43       84.75      2.79 o
   0   0   1        0.03        0.00      1.95 o
   1   0   1     1493.26     1593.15     50.62 o
   2   0   1      568.80      594.23     23.12 o
   3   0   1     1085.54     1068.30     31.47 o
   4   0   1      113.64      110.83      5.53 o
   5   0   1       76.36       73.75      2.58 o
   6   0   1       22.99       17.82      4.97 o
   7   0   1        5.58        2.61      3.86 o
   8   0   1       12.47        7.93      2.60 o
  -8   1   1        3.11        1.38      6.62 o
  -7   1   1       13.42       12.79      2.55 o
  -6   1   1     1735.16     1809.84     49.46 o
  -5   1   1       28.47       28.50      2.08 o
  -4   1   1      289.85      307.56      6.38 o
  -3   1   1      241.35      247.41      5.12 o
  -2   1   1      743.62      673.81     12.50 o
  -1   1   1      578.27      540.19     12.14 o
   0   1   1      643.11      692.18     10.24 o
   1   1   1       92.26       90.84      2.15 o
   2   1   1     1259.11     1259.74     25.17 o
   3   1   1       43.27       40.13      2.14 o
   4   1   1      973.09      968.37     20.00 o
   5   1   1      725.41      720.34     15.51 o
   6   1   1       14.53       13.76      7.18 o
   7   1   1       55.49       52.85      4.39 o
   8   1   1       59.85       69.18      5.75 o
  -8   2   1        7.11        0.97      3.04 o
  -7   2   1        3.66        2.07      2.63 o
  -6   2   1       20.76       16.79      3.44 o
  -5   2   1      148.14      159.34      7.38 o
  -4   2   1      830.82      831.32     16.98 o
  -3   2   1        0.13        2.19      0.52 o
  -2   2   1      291.41      326.79     11.27 o
  -1   2   1    52614.73    52142.59   1016.32 o
   0   2   1       95.05       94.82      2.88 o
   1   2   1    17072.47    16585.22    278.39 o
   2   2   1      271.67      269.37      9.99 o
   3   2   1      178.38      228.93      5.35 o
   4   2   1        0.64        0.48      0.93 o
   5   2   1      979.03      960.53     29.57 o
   6   2   1       74.95       78.68      5.18 o
   7   2   1      134.62      121.04      7.35 o
   8   2   1       10.90       17.62      3.95 o
  -8   3   1       50.15       57.77      4.57 o
  -7   3   1       87.63      104.44      5.49 o
  -6   3   1      207.57      224.51      8.53 o
  -5   3   1      155.87      151.86      4.44 o
  -4   3   1      422.08      381.77      8.73 o
  -3   3   1        0.01       -0.03      0.71 o
  -2   3   1       57.41       49.20      1.95 o
  -1   3   1    10681.90    12493.55    409.74 o
   0   3   1     6358.99     6362.42    111.50 o
   1   3   1      206.76      191.04      3.68 o
   2   3   1      402.06      435.40      8.71 o
   3   3   1       82.05       84.83      4.27 o
   4   3   1      584.57      576.75     16.33 o
   5   3   1       55.54       56.50      4.12 o
   6   3   1       40.66       36.94      3.90 o
   7   3   1       15.80       15.11     10.49 o
  -8   4   1        0.36       -2.21      2.21 o
  -7   4   1       19.39       19.68      2.94 o
  -6   4   1      118.68      120.35      8.58 o
  -5   4   1      172.42      199.55     15.85 o
  -4   4   1        3.58        2.86      2.11 o
  -3   4   1       56.65       57.17      1.84 o
  -2   4   1      828.56      900.80     18.46 o
  -1   4   1     3558.77     5025.27    148.00 o
   0   4   1      400.96      395.30      7.68 o
   1   4   1     5585.69     5573.73     92.90 o
   2   4   1       41.45       46.02      5.42 o
   3   4   1       37.58       41.11      2.02 o
   4   4   1       24.77       27.29      2.32 o
   5   4   1       61.16       59.85      3.23 o
   6   4   1        0.57        1.82      2.08 o
   7   4   1        6.76        3.63      3.01 o
  -8   5   1        3.64        3.95      2.10 o
  -7   5   1       27.49       27.72      2.99 o
  -6   5   1        1.08       -2.82      2.82 o
  -5   5   1        0.02       -0.24      2.01 o
  -4   5   1     1077.39     1019.35     21.15 o
  -3   5   1      387.21      378.45      8.58 o
  -2   5   1      279.68      351.92     44.83 o
  -1   5   1      302.22      382.33     20.22 o
   0   5   1      481.07      462.06     10.18 o
   1   5   1      201.69      200.45      4.07 o
   2   5   1      163.71      162.05      4.57 o
   3   5   1        0.67       -1.86      2.23 o
   4   5   1      601.37      579.41     15.26 o
   5   5   1        0.82       -0.60      1.99 o
   6   5   1        2.59        0.66      2.76 o
   7   5   1        0.02        0.70      6.35 o
  -7   6   1       10.99       12.73      3.14 o
  -6   6   1       84.14       73.67      3.96 o
  -5   6   1      107.55      114.16      4.37 o
  -4   6   1      206.13      181.89      5.92 o
  -3   6   1      749.64      715.85     16.50 o
  -2   6   1      206.46      226.85     11.59 o
  -1   6   1     1244.43     1629.73     53.97 o
   0   6   1      179.95      168.05      4.27 o
   1   6   1     4610.75     4594.97     74.12 o
   2   6   1      114.86      128.46      5.55 o
   3   6   1      113.66       97.94      4.31 o
   4   6   1        7.87        7.82      1.94 o
   5   6   1       53.00       53.38      3.46 o
   6   6   1        0.38       -1.66      2.51 o
   7   6   1       36.73       39.73     11.31 o
  -7   7   1        4.28        0.55      2.62 o
  -6   7   1        0.90       -0.09      3.31 o
  -5   7   1      114.79      113.14      4.59 o
  -4   7   1        2.76        3.33      3.11 o
  -3   7   1      565.92      598.85     15.32 o
  -2   7   1      110.65      114.47      6.10 o
  -1   7   1        3.59        1.09      1.77 o
   0   7   1      112.97      100.59      3.15 o
   1   7   1        8.43        9.68      1.42 o
   2   7   1      555.06      550.47     12.79 o
   3   7   1      195.42      177.91      6.61 o
   4   7   1      154.92      169.98      6.38 o
   5   7   1        4.07        1.98      2.91 o
   6   7   1      134.99      136.85      8.87 o
  -7   8   1        1.94        6.31      3.16 o
  -6   8   1       13.88       10.81      2.94 o
  -5   8   1        0.39        1.69      1.60 o
  -4   8   1       34.27       34.61      4.02 o
  -3   8   1     1478.57     1594.15     34.00 o
  -2   8   1       87.84      106.09      6.45 o
  -1   8   1        3.34        5.03      2.21 o
   0   8   1        0.49       -0.23      1.89 o
   1   8   1      249.35      228.24      5.04 o
   2   8   1       59.23       57.50      4.01 o
   3   8   1      111.17      107.63      4.92 o
   4   8   1        1.66       -1.84      1.84 o
   5   8   1      128.79      129.66      8.35 o
   6   8   1        2.25        1.44      4.42 o
  -7   9   1        2.92        3.51      3.16 o
  -6   9   1        2.51        6.12      2.89 o
  -5   9   1       12.80        5.38      3.09 o
  -4   9   1        5.90        5.00      1.86 o
  -3   9   1      162.42      176.69     10.91 o
  -2   9   1        0.01       -2.02      2.02 o
  -1   9   1       42.50       37.76      3.21 o
   0   9   1      393.70      394.39      9.51 o
   1   9   1      169.08      176.46      6.69 o
   2   9   1     1346.61     1382.31     43.58 o
   3   9   1       74.49       66.52      4.11 o
   4   9   1      115.64       94.78      5.47 o
   5   9   1        0.01        4.59      3.34 o
   6   9   1        3.90       -0.33      3.67 o
  -6  10   1       18.31       21.64      4.40 o
  -5  10   1       16.41       22.73      3.82 o
  -4  10   1        0.29        1.44      5.42 o
  -3  10   1       99.36      112.23      5.75 o
  -2  10   1        0.16        2.20      2.35 o
  -1  10   1      269.63      274.22      9.64 o
   0  10   1      132.83      128.66      4.43 o
   1  10   1        9.38        8.16      3.15 o
   2  10   1      265.86      281.97     11.47 o
   3  10   1        4.79        4.62      2.44 o
   4  10   1        6.35        7.65      3.15 o
   5  10   1        9.20       13.47      4.59 o
  -6  11   1        0.01       -1.58      3.66 o
  -5  11   1       11.61        8.01      3.74 o
  -4  11   1        4.60        1.11      3.03 o
  -3  11   1      270.04      255.80      9.46 o
  -2  11   1      183.87      217.28     16.41 o
  -1  11   1       11.75        9.16      2.80 o
   0  11   1        0.61        2.32      4.97 o
   1  11   1       30.33       33.12      8.28 o
   2  11   1       40.90       43.54      5.71 o
   3  11   1       10.46        8.09      3.00 o
   4  11   1      119.79      115.69      6.84 o
  -5  12   1        4.88       -0.20      3.15 o
  -4  12   1       14.18       12.59      3.44 o
  -3  12   1        4.47        2.73      3.04 o
  -2  12   1       18.07       15.78      3.55 o
  -1  12   1       16.59       24.99      3.16 o
   0  12   1        0.00       -1.21      4.08 o
   1  12   1        0.47        1.51      4.08 o
   2  12   1       12.90       15.01      4.90 o
   3  12   1       97.80      100.12      8.22 o
   4  12   1        0.78        2.92      3.76 o
  -4  13   1        0.05       -3.12      3.12 o
  -3  13   1       11.21        8.88      3.58 o
  -2  13   1       15.25       18.21      4.00 o
  -1  13   1       78.71       57.95      8.00 o
   0  13   1       51.58       62.80      7.78 o
   1  13   1       96.46       89.23      8.48 o
   2  13   1       34.40       39.31      6.90 o
   3  13   1       13.66       16.93      5.10 o
  -3  14   1       14.23       11.64      3.56 o
  -2  14   1      107.02       99.71     10.21 o
  -1  14   1        1.34        8.37      5.57 o
   0  14   1       14.13        5.21      5.41 o
   1  14   1        2.28        2.72      5.00 o
   2  14   1        0.08       -4.42      4.42 o
   1 -15   2       36.61       33.12      9.93 o
  -2 -14   2        3.85       -0.64      4.39 o
  -1 -14   2        9.61        9.76      5.80 o
   0 -14   2       24.06       24.06     11.04 o
   1 -14   2        6.54       21.27      6.22 o
   2 -14   2       11.08        5.96      3.09 o
   3 -14   2        3.36        5.54      3.03 o
  -3 -13   2       40.99       45.03      6.50 o
  -2 -13   2        5.91       12.67      5.10 o
  -1 -13   2       15.24       20.43      5.70 o
   0 -13   2       14.13       22.17      5.96 o
   1 -13   2        1.84       -2.07      4.97 o
   2 -13   2        9.60       11.43      2.91 o
   3 -13   2       16.92       20.69      3.34 o
   4 -13   2        0.94        0.50      3.80 o
  -4 -12   2        0.48       -2.21      6.62 o
  -3 -12   2        1.79       -2.71      4.42 o
  -2 -12   2       51.82       48.97      6.62 o
  -1 -12   2       14.34       20.30      5.17 o
   0 -12   2       48.68       36.21      9.11 o
   1 -12   2        1.27       -1.05      3.97 o
   2 -12   2       92.92       93.62      4.91 o
   3 -12   2        2.15        2.78      2.28 o
   4 -12   2       45.10       38.25      4.40 o
   5 -12   2       10.88        3.02      2.96 o
  -5 -11   2       98.22      119.62      9.55 o
  -4 -11   2       16.45       15.79      8.83 o
  -3 -11   2       17.02       16.23      4.59 o
  -2 -11   2      260.74      252.57     11.03 o
  -1 -11   2      136.21      139.34      9.37 o
   0 -11   2       13.76        8.97      2.68 o
   1 -11   2        3.05        0.70      2.17 o
   2 -11   2      129.72      130.25      5.38 o
   3 -11   2      126.44      115.28      6.03 o
   4 -11   2       15.08        9.72      3.74 o
   5 -11   2        0.46        3.39      2.95 o
   6 -11   2        0.24       -1.66      3.19 o
  -5 -10   2        4.99        2.79      3.76 o
  -4 -10   2      146.00      136.55      9.02 o
  -3 -10   2        3.40        1.26      2.40 o
  -2 -10   2      392.83      376.61     11.83 o
  -1 -10   2        9.30        6.71      2.84 o
   0 -10   2       73.60       78.37      4.61 o
   1 -10   2        0.01       -0.26      1.72 o
   2 -10   2        2.50        4.33      2.48 o
   3 -10   2       71.89       78.06      8.36 o
   4 -10   2      437.67      407.45     13.22 o
   5 -10   2       23.49       27.88      4.14 o
   6 -10   2       57.72       55.09      4.96 o
  -6  -9   2        0.91       -3.47      4.14 o
  -5  -9   2       17.58       17.00      4.59 o
  -4  -9   2        3.28        4.26      2.43 o
  -3  -9   2        0.22       -0.56      1.89 o
  -2  -9   2      200.84      204.90      7.57 o
  -1  -9   2       31.07       31.83      2.43 o
   0  -9   2      287.68      302.95      9.37 o
   1  -9   2       33.48       31.66      2.61 o
   2  -9   2       37.79       33.61      3.31 o
   3  -9   2      116.29      126.92      6.93 o
   4  -9   2       37.56       37.82      3.51 o
   5  -9   2       19.73       16.25      4.61 o
   6  -9   2       48.20       50.00      4.56 o
   7  -9   2        0.34        3.56      3.18 o
  -6  -8   2      107.00      126.73      8.98 o
  -5  -8   2        8.69        6.62      3.67 o
  -4  -8   2      491.32      447.33     13.05 o
  -3  -8   2       61.97       58.08      3.88 o
  -2  -8   2      107.29      104.12      4.85 o
  -1  -8   2      171.37      185.50      7.08 o
   0  -8   2       54.76       56.08      3.24 o
   1  -8   2       55.76       60.70      3.98 o
   2  -8   2      380.56      374.91     10.86 o
   3  -8   2     2176.83     2127.35     49.98 o
   4  -8   2      154.27      154.70      5.69 o
   5  -8   2       17.94       15.43      2.64 o
   6  -8   2        0.53        2.03      2.95 o
   7  -8   2       16.65       12.24      6.90 o
  -6  -7   2        0.05       -1.17      3.26 o
  -5  -7   2      108.25      121.33      7.82 o
  -4  -7   2        9.35        6.56      1.98 o
  -3  -7   2      909.27      825.81     21.15 o
  -2  -7   2       28.40       29.69      3.57 o
  -1  -7   2       72.27       57.65      3.52 o
   0  -7   2       68.77       68.81      3.02 o
   1  -7   2        3.28        0.98      1.65 o
   2  -7   2        1.30        0.08      1.72 o
   3  -7   2      101.70       93.86      4.06 o
   4  -7   2        3.79       -2.09      3.27 o
   5  -7   2      142.23      140.39      5.22 o
   6  -7   2      137.35      139.09      5.25 o
   7  -7   2       49.26       49.70     14.63 o
  -7  -6   2        2.30        2.71      3.76 o
  -6  -6   2        0.76        0.21      3.26 o
  -5  -6   2        0.00       -2.00      2.00 o
  -4  -6   2       66.82       56.42      3.35 o
  -3  -6   2       18.71       17.67      2.24 o
  -2  -6   2     2001.14     1835.89     30.10 o
  -1  -6   2      316.14      338.99      6.88 o
   0  -6   2      475.07      477.82     11.66 o
   1  -6   2       10.05       13.76      1.19 o
   2  -6   2       95.62       93.90      3.98 o
   3  -6   2       68.47       70.62      2.74 o
   4  -6   2        0.22       -2.21      2.55 o
   5  -6   2      118.76      122.67      9.85 o
   6  -6   2       64.82       65.43      4.13 o
   7  -6   2       11.17        7.30      6.07 o
  -7  -5   2       12.04       15.56      3.83 o
  -6  -5   2        0.18        5.72      3.34 o
  -5  -5   2      226.24      206.56     10.44 o
  -4  -5   2        1.60        0.31      2.47 o
  -3  -5   2      575.89      550.26     14.45 o
  -2  -5   2       12.45       15.95      2.09 o
  -1  -5   2      210.24      200.72      4.72 o
   0  -5   2        0.24        0.15      0.64 o
   1  -5   2      118.73      124.07      3.89 o
   2  -5   2     1283.21     1271.28     28.94 o
   3  -5   2      755.19      648.82     13.16 o
   4  -5   2        0.58       -1.27      1.27 o
   5  -5   2      288.38      265.08      8.84 o
   6  -5   2        0.45       -0.86      1.75 o
   7  -5   2       68.87       71.39      4.32 o
   8  -5   2        2.63        5.16      8.00 o
  -7  -4   2       10.05       11.77      4.42 o
  -6  -4   2      172.43      179.19      7.76 o
  -5  -4   2       21.99       20.31      2.73 o
  -4  -4   2     1588.71     1526.83     32.53 o
  -3  -4   2        2.32        3.93      1.21 o
  -2  -4   2     5092.98     5538.70    102.49 o
  -1  -4   2       43.46       43.71      1.62 o
   0  -4   2     2761.57     2685.87     75.41 o
   1  -4   2      395.26      440.24      7.81 o
   2  -4   2       50.96       44.59      2.69 o
   3  -4   2       80.01       76.60      2.77 o
   4  -4   2       18.22       21.72      1.79 o
   5  -4   2      150.09      145.36      4.35 o
   6  -4   2        0.62       -1.44      1.44 o
   7  -4   2       49.79       48.63      3.76 o
   8  -4   2        0.47       -1.66      7.18 o
  -7  -3   2      116.48      121.31     11.31 o
  -6  -3   2       12.50       11.88      2.43 o
  -5  -3   2      609.38      559.85     17.38 o
  -4  -3   2       11.74       13.47      2.45 o
  -3  -3   2      524.37      606.45     11.08 o
  -2  -3   2      169.75      167.81      4.11 o
  -1  -3   2    16478.71    16488.46    289.30 o
   0  -3   2     1581.72     1503.32     32.27 o
   1  -3   2    34785.21    35363.88    630.60 o
   2  -3   2      571.03      586.88     22.70 o
   3  -3   2       46.95       52.02      1.99 o
   4  -3   2       84.52       85.78      2.84 o
   5  -3   2      225.39      222.86      5.24 o
   6  -3   2       35.33       37.98      2.72 o
   7  -3   2       42.64       47.76      7.02 o
   8  -3   2        2.66        0.55      7.18 o
  -8  -2   2        4.19        1.83      4.97 o
  -7  -2   2       18.25       22.75      3.90 o
  -6  -2   2      218.48      247.53     11.12 o
  -5  -2   2      143.33      144.85      7.25 o
  -4  -2   2       94.87       85.48      2.80 o
  -3  -2   2        0.68        0.48      0.80 o
  -2  -2   2      299.10      309.66      5.78 o
  -1  -2   2        1.25        1.55      0.56 o
   0  -2   2      208.30      217.93      6.71 o
   1  -2   2    10807.82    11088.54    214.27 o
   2  -2   2      698.52      693.45     12.86 o
   3  -2   2       19.02       23.19      2.86 o
   4  -2   2      568.63      552.59     14.32 o
   5  -2   2        6.94        6.70      0.71 o
   6  -2   2       37.32       37.06      1.75 o
   7  -2   2       19.81       13.91      4.69 o
   8  -2   2        1.54       -6.62      6.62 o
  -8  -1   2       17.62       15.43      3.54 o
  -7  -1   2        2.09       -2.07      2.07 o
  -6  -1   2       94.27       90.05      5.60 o
  -5  -1   2     1150.04     1131.41     31.61 o
  -4  -1   2        0.31        2.04      0.90 o
  -3  -1   2     3210.30     3252.73     64.18 o
  -2  -1   2      279.10      273.09      6.02 o
  -1  -1   2    10647.60    10460.81    154.98 o
   0  -1   2        4.74        4.70      0.27 o
   1  -1   2      396.86      347.35      7.88 o
   2  -1   2       67.92       72.41      3.06 o
   3  -1   2      188.92      175.72      6.16 o
   4  -1   2      104.48      108.82      3.14 o
   5  -1   2       27.73       23.38      1.68 o
   6  -1   2      396.15      389.17     10.50 o
   7  -1   2        1.90        0.99      3.59 o
   8  -1   2       19.51       11.41      2.62 o
  -8   0   2       63.03       66.74      5.38 o
  -7   0   2       28.65       31.79      3.90 o
  -6   0   2        0.74       -0.77      2.55 o
  -5   0   2        1.58        1.34      0.88 o
  -4   0   2      588.66      588.63     12.54 o
  -3   0   2      351.10      405.52     11.17 o
  -2   0   2        6.07        7.61      0.71 o
  -1   0   2      299.68      314.84      6.45 o
   0   0   2     4647.30     4493.27     66.87 o
   1   0   2        5.49        5.71      0.53 o
   2   0   2     1018.64      906.10     23.79 o
   3   0   2       41.18       33.00      2.13 o
   4   0   2       87.86      101.36      3.61 o
   5   0   2        1.26        1.21      1.06 o
   6   0   2        9.87       16.01      6.07 o
   7   0   2        0.83        0.15      4.42 o
   8   0   2       48.89       43.63      4.07 o
  -8   1   2        2.74        4.42      3.31 o
  -7   1   2       25.83       30.85      3.46 o
  -6   1   2      528.65      556.15     17.35 o
  -5   1   2      306.47      318.31      6.90 o
  -4   1   2       40.90       44.47      1.69 o
  -3   1   2       46.26       44.14      1.44 o
  -2   1   2       14.72       18.20      1.17 o
  -1   1   2      258.06      268.88     10.34 o
   0   1   2       31.56       30.06      1.12 o
   1   1   2    15599.79    15975.59    326.57 o
   2   1   2       31.43       31.89      1.20 o
   3   1   2        0.05        0.14      0.95 o
   4   1   2        0.48        0.52      0.89 o
   5   1   2        4.75       -0.55      2.32 o
   6   1   2       14.93       14.51      2.51 o
   7   1   2        5.90        2.76      4.14 o
   8   1   2       10.81        9.99      3.04 o
  -8   2   2       11.72        7.99      2.60 o
  -7   2   2       95.08       89.32      5.36 o
  -6   2   2       62.75       59.77      5.17 o
  -5   2   2       15.43       13.09      2.31 o
  -4   2   2       21.98       30.55      1.70 o
  -3   2   2      115.28      117.61      3.26 o
  -2   2   2     1469.69     1347.60     27.02 o
  -1   2   2     9317.90    11048.73    452.64 o
   0   2   2     8173.24     8233.76    119.12 o
   1   2   2        0.10       -0.64      0.64 o
   2   2   2     2104.42     2308.40     42.03 o
   3   2   2       24.45       24.75      1.54 o
   4   2   2      476.90      517.70     11.32 o
   5   2   2       66.18       77.52      6.30 o
   6   2   2      162.96      158.46      7.85 o
   7   2   2        3.03        4.35      5.52 o
   8   2   2       16.60       16.95      3.50 o
  -8   3   2        7.31        4.08      3.59 o
  -7   3   2      155.47      147.06      6.98 o
  -6   3   2       37.54       46.10      3.35 o
  -5   3   2       79.94       76.93      3.18 o
  -4   3   2      148.67      135.60      4.33 o
  -3   3   2      307.98      276.55      6.45 o
  -2   3   2      252.94      278.21      7.99 o
  -1   3   2    35432.66    44304.86   1812.65 o
   0   3   2      144.14      131.83      3.72 o
   1   3   2      555.62      564.38      9.49 o
   2   3   2       96.17      120.81     11.53 o
   3   3   2     1988.53     2032.10     78.36 o
   4   3   2       75.65       80.52      4.54 o
   5   3   2      339.67      358.04     21.11 o
   6   3   2       11.53       10.97      5.52 o
   7   3   2       17.27       16.55      6.35 o
  -8   4   2        5.63        3.83      2.51 o
  -7   4   2      191.46      199.82      8.53 o
  -6   4   2      141.43      158.17      6.91 o
  -5   4   2      907.54      884.47     21.86 o
  -4   4   2      116.19      112.10      3.67 o
  -3   4   2      133.86      118.34      3.21 o
  -2   4   2     1000.64     1069.09     20.51 o
  -1   4   2     2721.99     4029.82     62.48 o
   0   4   2       70.79       58.45      2.41 o
   1   4   2       32.96       30.42      2.27 o
   2   4   2     6621.27     6564.26    134.33 o
   3   4   2       53.18       57.49      2.21 o
   4   4   2     2374.08     2205.15     51.92 o
   5   4   2        8.15        6.75      1.68 o
   6   4   2      170.98      165.34      7.16 o
   7   4   2        3.67        2.38      5.52 o
  -8   5   2        9.39        3.60      2.55 o
  -7   5   2       16.36       19.36      2.96 o
  -6   5   2        3.42        4.40      1.49 o
  -5   5   2      210.96      213.40      7.86 o
  -4   5   2        6.36        8.18      1.54 o
  -3   5   2      110.09      103.29      4.09 o
  -2   5   2      416.25      460.63     10.31 o
  -1   5   2     1478.84     1987.27     33.37 o
   0   5   2        4.26        3.30      0.97 o
   1   5   2       23.47       19.12      1.52 o
   2   5   2        6.85        9.93      2.76 o
   3   5   2      152.74      156.53      4.74 o
   4   5   2        2.93        3.54      1.76 o
   5   5   2      346.51      348.17     10.17 o
   6   5   2        6.47        2.63      2.91 o
   7   5   2       95.79      108.03     16.83 o
  -7   6   2        3.78        2.32      6.07 o
  -6   6   2        3.74       14.90      9.38 o
  -5   6   2      264.34      253.94      8.44 o
  -4   6   2        1.08        0.58      1.25 o
  -3   6   2      198.53      189.27      5.58 o
  -2   6   2     2397.20     2836.77    155.35 o
  -1   6   2      292.18      407.26     10.86 o
   0   6   2      115.33       93.86      3.25 o
   1   6   2      189.27      176.83      5.51 o
   2   6   2      106.08      108.68      3.29 o
   3   6   2       85.95       82.92      4.03 o
   4   6   2       67.19       74.88      3.79 o
   5   6   2        0.05        1.93      2.95 o
   6   6   2        9.15        7.06      3.34 o
   7   6   2        2.72        1.29      6.07 o
  -7   7   2       24.45       30.27      4.15 o
  -6   7   2        3.49        0.74      6.62 o
  -5   7   2      287.22      270.16      8.25 o
  -4   7   2       79.28       75.06      3.77 o
  -3   7   2       50.26       49.40      4.62 o
  -2   7   2      280.29      382.46     18.48 o
  -1   7   2       68.60       88.64      3.07 o
   0   7   2       42.32       42.08      2.09 o
   1   7   2      662.85      618.15     11.90 o
   2   7   2       32.52       31.37      2.21 o
   3   7   2      316.54      281.50      9.88 o
   4   7   2       14.37       16.22      2.27 o
   5   7   2       16.77       16.23      2.86 o
   6   7   2        0.87        3.81      6.90 o
  -7   8   2        3.58       -2.65      2.65 o
  -6   8   2       12.80       19.78      3.65 o
  -5   8   2        4.30        1.86      1.61 o
  -4   8   2       20.75       16.21      2.50 o
  -3   8   2     2676.62     2844.24     95.61 o
  -2   8   2        7.11        4.63      2.00 o
  -1   8   2       61.26       61.65      4.22 o
   0   8   2      573.62      551.98     11.02 o
   1   8   2        7.56        7.50      1.43 o
   2   8   2        1.44        0.63      2.21 o
   3   8   2       22.04       22.74      2.81 o
   4   8   2       22.13       15.28      2.38 o
   5   8   2        4.50        4.84      3.26 o
   6   8   2        0.20        0.49      3.57 o
  -7   9   2        5.22        8.18      5.52 o
  -6   9   2        0.06       -0.69      2.62 o
  -5   9   2        0.87       -2.15      3.50 o
  -4   9   2       16.56       11.20      2.22 o
  -3   9   2      305.81      312.45     17.61 o
  -2   9   2      234.99      326.50     12.59 o
  -1   9   2       76.97       87.83      4.54 o
   0   9   2      212.64      227.18      6.40 o
   1   9   2       60.02       59.26      3.86 o
   2   9   2      771.90      755.55     20.20 o
   3   9   2       11.56       20.62      3.90 o
   4   9   2       12.79        8.90      2.73 o
   5   9   2       84.88       76.52     15.18 o
   6   9   2        1.16        0.40      6.62 o
  -6  10   2        1.72       -1.94      3.12 o
  -5  10   2        0.30        2.58      2.53 o
  -4  10   2      242.77      262.49      9.48 o
  -3  10   2        3.62        3.60      2.77 o
  -2  10   2       85.44      101.61      5.35 o
  -1  10   2        3.14        4.59      2.54 o
   0  10   2       15.11       17.50      2.67 o
   2  10   2      138.71      154.52     12.35 o
   3  10   2       36.56       41.91      4.06 o
   4  10   2       98.90       95.51      5.95 o
   5  10   2        2.95        1.32      3.67 o
  -6  11   2        0.03        0.31      3.02 o
  -5  11   2       16.40       26.24      3.91 o
  -4  11   2      267.62      254.15      9.67 o
  -3  11   2        0.01        2.85      2.89 o
  -2  11   2      123.74      150.51      7.94 o
  -1  11   2       10.65        5.06      2.69 o
   0  11   2       47.09       47.02      5.96 o
   1  11   2      197.08      197.92     11.08 o
   2  11   2      148.62      150.35      8.64 o
   3  11   2        0.74        0.06      2.46 o
   4  11   2        0.00        1.60      4.41 o
  -5  12   2        0.23        1.96      3.18 o
  -4  12   2        7.83       10.75      3.51 o
  -3  12   2       27.72       26.96      4.06 o
  -2  12   2      227.50      273.86     19.20 o
  -1  12   2       67.51       77.08      6.45 o
   0  12   2       27.83       26.86      5.57 o
   1  12   2       23.78       32.91      6.04 o
   2  12   2        3.54        9.21      4.37 o
   3  12   2        0.84        3.74      4.18 o
   4  12   2        0.04        2.12      3.40 o
  -4  13   2        0.03       -1.66      3.23 o
  -3  13   2       23.32       25.13      4.14 o
  -2  13   2       10.83        0.92      3.16 o
  -1  13   2        0.31       -2.23      4.63 o
   0  13   2        7.83       12.60      5.42 o
   1  13   2        5.92       11.90      7.73 o
   2  13   2        0.36        1.66      4.26 o
   3  13   2       18.04       17.47      5.41 o
  -3  14   2        0.21       -3.34      3.34 o
  -2  14   2       20.09       28.10      6.82 o
  -1  14   2        3.73        2.84      5.42 o
   0  14   2       35.11       47.04      7.29 o
   1  14   2        0.40       -0.42      4.33 o
   1 -15   3        8.05       -1.10      7.18 o
  -2 -14   3        7.81        3.76     11.04 o
  -1 -14   3        1.36       -0.65      6.90 o
   0 -14   3        3.89        0.68      5.03 o
   1 -14   3       29.01       30.40      6.43 o
   2 -14   3       14.27       10.44      3.12 o
   3 -14   3       20.90       21.38      3.71 o
  -3 -13   3        6.78        9.34      4.90 o
  -2 -13   3        3.46        6.39      4.90 o
  -1 -13   3      122.23      120.21      9.66 o
   0 -13   3       48.57       47.93      6.99 o
   1 -13   3        2.48       -4.37      4.37 o
   2 -13   3        7.27        3.38      2.86 o
   3 -13   3        5.57        4.19      2.74 o
   4 -13   3        1.39        3.40      3.52 o
  -4 -12   3        6.82       12.14      7.73 o
  -3 -12   3        2.82        3.51      4.08 o
  -2 -12   3       18.84       24.07      8.28 o
  -1 -12   3      380.02      397.84     18.12 o
   0 -12   3       39.32       33.93      6.04 o
   1 -12   3       27.85       35.13      3.33 o
   2 -12   3        6.68        3.16      2.69 o
   3 -12   3        0.24        2.25      2.34 o
   4 -12   3        7.72        6.95      3.39 o
   5 -12   3       11.52       16.00      3.32 o
  -5 -11   3        5.87       12.33      5.17 o
  -4 -11   3       13.19       16.67      4.59 o
  -3 -11   3       38.45       34.35      5.17 o
  -2 -11   3        3.17        8.64      4.37 o
  -1 -11   3        0.45        1.71      4.14 o
   0 -11   3       43.77       48.42      5.10 o
   1 -11   3        4.25        5.25      2.07 o
   2 -11   3       27.20       23.71      2.84 o
   3 -11   3       19.61       13.21      2.74 o
   4 -11   3      319.75      321.55     14.83 o
   5 -11   3       23.01       22.49      3.61 o
   6 -11   3        0.01       -0.72      2.58 o
  -5 -10   3        6.54       13.42      4.33 o
  -4 -10   3       21.18       24.06      7.18 o
  -3 -10   3      272.92      268.56      9.36 o
  -2 -10   3       30.78       35.73      3.56 o
  -1 -10   3       40.60       37.31      4.21 o
   0 -10   3       81.41       79.72      4.60 o
   1 -10   3      372.39      370.58      9.98 o
   2 -10   3       41.66       40.86      3.70 o
   3 -10   3        2.10        0.22      4.38 o
   4 -10   3      141.15      135.56     11.41 o
   5 -10   3       13.10       11.30      3.82 o
   6 -10   3        0.20        7.67      2.95 o
  -6  -9   3      115.39      135.08      9.67 o
  -5  -9   3        2.52        2.76      3.26 o
  -4  -9   3        0.04        0.42      3.17 o
  -3  -9   3      237.03      222.58      7.90 o
  -2  -9   3        5.85        4.55      3.51 o
  -1  -9   3        0.10        0.65      1.22 o
   0  -9   3      194.23      167.91      7.71 o
   1  -9   3      163.73      161.24      5.42 o
   2  -9   3      231.41      232.14      8.01 o
   3  -9   3      136.74      140.30     11.47 o
   4  -9   3        4.66        2.34      3.51 o
   5  -9   3        6.27        8.34      2.46 o
   6  -9   3       72.27       83.86      5.67 o
   7  -9   3       31.56       45.55      5.52 o
  -6  -8   3        0.48       -3.34      3.34 o
  -5  -8   3       10.92        9.82      3.67 o
  -4  -8   3        7.05        7.86      2.37 o
  -3  -8   3      362.59      357.15     10.71 o
  -2  -8   3        0.05       -0.24      1.83 o
  -1  -8   3      158.80      149.95      4.10 o
   0  -8   3      269.54      296.46      6.48 o
   1  -8   3      247.36      250.65      6.94 o
   2  -8   3        2.44       -1.51      1.68 o
   3  -8   3      128.86      145.55     14.02 o
   4  -8   3        3.19        0.96      1.63 o
   5  -8   3       47.84       46.42      3.14 o
   6  -8   3       80.96       72.81      5.06 o
   7  -8   3        1.98        1.48      5.24 o
  -6  -7   3       13.54       10.66      4.08 o
  -5  -7   3        0.11        5.40      3.26 o
  -4  -7   3      176.00      152.26      5.80 o
  -3  -7   3      167.02      149.55      5.81 o
  -2  -7   3      183.55      158.60      5.14 o
  -1  -7   3       62.11       59.96      2.42 o
   0  -7   3      142.40      127.62      3.38 o
   1  -7   3       38.87       38.31      1.93 o
   2  -7   3      625.36      658.54     16.78 o
   3  -7   3       66.47       68.82      3.53 o
   4  -7   3      468.12      451.76     12.18 o
   5  -7   3       44.46       44.18      4.15 o
   6  -7   3       49.55       50.37      2.99 o
   7  -7   3        8.25        9.62      2.66 o
  -7  -6   3       49.09       58.83      6.43 o
  -6  -6   3        2.02        0.42      2.91 o
  -5  -6   3      204.18      175.50      7.94 o
  -4  -6   3        0.03       -1.34      1.51 o
  -3  -6   3        6.78        7.00      1.82 o
  -2  -6   3       16.47       20.30      1.59 o
  -1  -6   3     1186.42     1278.84     24.81 o
   0  -6   3      256.85      280.23     11.48 o
   1  -6   3      293.66      240.62      5.21 o
   2  -6   3        9.34        8.45      4.67 o
   3  -6   3      449.94      392.51      9.14 o
   4  -6   3       15.95       17.83      3.27 o
   5  -6   3       10.64       13.21      3.11 o
   6  -6   3        3.11        2.65      1.99 o
   7  -6   3       64.93       74.72      5.15 o
  -7  -5   3        1.11        8.58      8.00 o
  -6  -5   3      189.14      174.57      9.50 o
  -5  -5   3        0.31        0.71      2.12 o
  -4  -5   3       22.97       15.95      2.79 o
  -3  -5   3        1.58        0.46      1.67 o
  -2  -5   3       54.48       71.29      2.05 o
  -1  -5   3      450.27      477.34      9.84 o
   0  -5   3       97.23      100.02      3.42 o
   1  -5   3      326.75      350.83      6.93 o
   2  -5   3     8269.59     8987.25    160.78 o
   3  -5   3      396.93      411.67      9.27 o
   4  -5   3       48.90       51.12      2.46 o
   5  -5   3      113.23      112.78      3.87 o
   6  -5   3      111.41      111.78      4.78 o
   7  -5   3        0.46       -0.11      1.66 o
   8  -5   3        0.63        4.97      4.88 o
  -7  -4   3        0.21       -0.58      2.91 o
  -6  -4   3       19.23       20.82      3.22 o
  -5  -4   3      125.70      112.06      5.67 o
  -4  -4   3        0.19        2.61      1.55 o
  -3  -4   3      575.03      542.98     11.11 o
  -2  -4   3        0.18        2.78      1.91 o
  -1  -4   3       93.99       93.48      2.44 o
   0  -4   3      140.46      133.58      5.79 o
   1  -4   3      493.82      487.66      8.25 o
   2  -4   3       69.01       86.03      2.16 o
   3  -4   3      606.81      632.28     25.81 o
   4  -4   3        0.01       -1.40      1.40 o
   5  -4   3      421.20      411.39     10.40 o
   6  -4   3        3.25        1.44      1.73 o
   7  -4   3      219.39      262.41     15.24 o
   8  -4   3        0.00       -1.10      6.62 o
  -7  -3   3       14.51       15.83      5.24 o
  -6  -3   3      113.21      107.76      5.58 o
  -5  -3   3      121.22      128.41      5.90 o
  -4  -3   3       62.81       68.82      2.44 o
  -3  -3   3        1.21        1.85      0.79 o
  -2  -3   3       17.94       36.40      1.69 o
  -1  -3   3        9.61       12.97      0.94 o
   0  -3   3      212.82      224.03      4.81 o
   1  -3   3     5132.83     5317.69     95.73 o
   2  -3   3        1.14        5.41      0.93 o
   3  -3   3       26.06       36.05      1.31 o
   4  -3   3     1434.02     1459.65     27.12 o
   5  -3   3       97.72       96.23      3.34 o
   6  -3   3        0.43       -1.80      1.80 o
   7  -3   3       36.76       35.18      7.18 o
   8  -3   3        7.34       13.25      8.28 o
  -8  -2   3        0.61       -3.59      3.59 o
  -7  -2   3      130.07      150.67     11.59 o
  -6  -2   3       28.05       32.56      3.83 o
  -5  -2   3     1597.65     1483.41     49.04 o
  -4  -2   3        0.55        0.10      1.54 o
  -3  -2   3      315.45      361.53     10.00 o
  -2  -2   3       94.22       90.68      2.76 o
  -1  -2   3     8185.68     7742.98    126.40 o
   0  -2   3       18.98       17.76      0.71 o
   1  -2   3     7338.51     7660.93    136.89 o
   2  -2   3        8.24        7.76      0.88 o
   3  -2   3     1051.19     1006.33     23.92 o
   4  -2   3      290.06      295.03      8.58 o
   5  -2   3       39.12       34.52      2.87 o
   6  -2   3       21.63       27.21      2.98 o
   7  -2   3       28.26       24.29      7.73 o
   8  -2   3        4.33        3.31      7.18 o
  -8  -1   3       13.38       14.58      3.50 o
  -7  -1   3        1.39       -0.86      2.51 o
  -6  -1   3        2.12       -2.02      2.02 o
  -5  -1   3      131.95      137.85      6.09 o
  -4  -1   3        0.98        1.94      0.69 o
  -3  -1   3      165.52      200.84      5.23 o
  -2  -1   3      695.16      694.16     27.61 o
  -1  -1   3      297.37      285.19      4.29 o
   0  -1   3     2075.30     2080.68     35.01 o
   1  -1   3      119.28      114.64      2.37 o
   2  -1   3       46.55       57.76      2.65 o
   3  -1   3      303.55      356.34     10.93 o
   4  -1   3       24.58       29.69      2.51 o
   5  -1   3        0.03       -0.32      0.74 o
   6  -1   3       14.53       14.84      1.89 o
   7  -1   3       11.74        9.37      4.97 o
   8  -1   3       27.08       30.05      2.63 o
  -8   0   3       22.71       22.60      8.55 o
  -7   0   3      264.11      256.16     11.33 o
  -6   0   3      227.01      205.05     22.44 o
  -5   0   3      108.45      104.31      5.05 o
  -4   0   3      104.98      126.42      3.32 o
  -3   0   3      113.84      157.44      3.85 o
  -2   0   3      208.54      221.88      5.39 o
  -1   0   3        1.22        2.21      0.41 o
   0   0   3       71.94       68.21      1.19 o
   1   0   3     2597.03     2702.25     53.09 o
   2   0   3      131.26      130.99      3.51 o
   3   0   3       23.11       28.98      2.07 o
   4   0   3        0.06       -0.42      1.23 o
   5   0   3      670.21      647.18     13.87 o
   6   0   3      109.48       89.76      4.82 o
   7   0   3       40.73       36.84      3.50 o
   8   0   3       15.21       11.81      2.62 o
  -8   1   3       14.98       16.40      3.54 o
  -7   1   3       72.73       62.44      4.88 o
  -6   1   3      564.34      563.92     31.84 o
  -5   1   3      126.54      122.40      4.34 o
  -4   1   3      323.48      297.20      6.95 o
  -3   1   3        3.35        3.10      0.70 o
  -2   1   3       31.65       34.91      1.27 o
  -1   1   3      854.72      775.82     11.22 o
   0   1   3     4971.69     5723.91    209.17 o
   1   1   3      217.73      200.45      7.06 o
   2   1   3      145.27      156.51      4.48 o
   3   1   3      246.97      265.45      7.00 o
   4   1   3      473.48      471.78     10.28 o
   5   1   3        3.85        2.39      1.41 o
   6   1   3        0.52        0.17      2.02 o
   7   1   3       11.55        8.28      2.51 o
   8   1   3       17.75       20.11      5.24 o
  -8   2   3        4.04       -1.14      2.55 o
  -7   2   3        8.79        4.55      3.55 o
  -6   2   3        6.58        7.68      2.01 o
  -5   2   3      706.40      707.83     15.45 o
  -4   2   3       40.72       42.01      2.21 o
  -3   2   3      482.79      466.72     10.12 o
  -2   2   3       21.13       16.17      1.24 o
  -1   2   3     2184.58     2329.80     43.56 o
   0   2   3      167.96      187.35      6.10 o
   1   2   3      864.23      840.62     14.27 o
   2   2   3        1.18       -0.06      0.82 o
   3   2   3      142.45      151.76      3.52 o
   4   2   3       39.04       42.07      3.03 o
   5   2   3      354.77      327.65     10.32 o
   6   2   3       17.81       17.09      4.69 o
   7   2   3       53.71       57.63      5.52 o
   8   2   3        4.65        1.66      3.31 o
  -8   3   3       26.82       30.54     11.04 o
  -7   3   3      262.73      266.82     14.39 o
  -6   3   3      343.37      345.39     11.97 o
  -5   3   3      218.04      220.92      9.64 o
  -4   3   3      131.61      130.26      9.38 o
  -3   3   3        3.46        5.51      0.83 o
  -2   3   3      781.95      752.14     14.54 o
  -1   3   3     3068.52     4353.80     92.07 o
   0   3   3     8078.46     8095.69    124.02 o
   1   3   3        6.15        9.05      0.73 o
   2   3   3      321.07      291.32      6.07 o
   3   3   3       37.58       36.86      3.17 o
   4   3   3       24.49       21.44      2.16 o
   5   3   3        0.90       -0.15      2.31 o
   6   3   3      159.51      147.40      7.76 o
   7   3   3        0.06       -3.31      3.31 o
  -8   4   3       14.19        8.90      2.92 o
  -7   4   3       13.68       22.14      3.37 o
  -6   4   3        0.07       -0.57      3.64 o
  -5   4   3       71.99       90.74      5.51 o
  -4   4   3       56.56       48.80      2.22 o
  -3   4   3     1330.72     1249.08     27.32 o
  -2   4   3      215.92      268.07      5.80 o
  -1   4   3      112.32      133.28      2.92 o
   0   4   3       10.26       10.93      0.79 o
   1   4   3      723.67      771.39     12.98 o
   2   4   3        4.21        1.66      2.21 o
   3   4   3      101.10       99.76      3.03 o
   4   4   3        0.17       -2.07      2.07 o
   5   4   3      136.88      132.25      4.93 o
   6   4   3        4.15        3.04      2.08 o
   7   4   3       52.10       58.82      5.25 o
  -8   5   3        0.44       -0.55      2.49 o
  -7   5   3        0.07        3.33      2.44 o
  -6   5   3        0.01       -1.91      1.91 o
  -5   5   3        0.47        2.08      3.46 o
  -4   5   3     1087.06      967.10     23.02 o
  -3   5   3      358.78      369.71      8.03 o
  -2   5   3     6843.76     7574.64    294.28 o
  -1   5   3     1185.10     1776.53     30.04 o
   0   5   3      225.30      196.07      4.30 o
   1   5   3       36.81       33.13      3.09 o
   2   5   3     1761.61     1696.94     31.97 o
   3   5   3        0.30       -0.28      1.68 o
   4   5   3      788.99      771.68     19.68 o
   5   5   3        0.39        1.05      2.15 o
   6   5   3       32.00       25.55      7.18 o
   7   5   3       14.40       19.39      6.90 o
  -7   6   3        8.78        7.58      3.12 o
  -6   6   3       12.58       11.92      2.52 o
  -5   6   3      111.93      114.40      6.67 o
  -4   6   3      131.49      118.95      4.54 o
  -3   6   3       10.02       11.69      1.63 o
  -2   6   3     3289.15     4557.08    142.55 o
  -1   6   3      653.43      872.04     17.41 o
   0   6   3       51.61       52.33      2.10 o
   1   6   3     1560.23     1566.73     27.65 o
   2   6   3       30.89       34.21      2.48 o
   3   6   3      209.40      190.61      6.42 o
   4   6   3        3.46        2.08      1.64 o
   5   6   3       77.51       82.83      4.25 o
   6   6   3        3.20        6.13      6.07 o
   7   6   3        5.00       10.68      6.62 o
  -7   7   3       18.72       16.31      6.35 o
  -6   7   3        8.50       12.14      4.42 o
  -5   7   3       89.82       99.08      8.44 o
  -4   7   3      271.12      270.81      8.34 o
  -3   7   3        2.79        3.96      1.90 o
  -2   7   3      320.29      371.43      9.54 o
  -1   7   3        0.07       -0.78      0.89 o
   0   7   3      232.03      219.66      7.49 o
   1   7   3      154.64      164.07      4.21 o
   2   7   3        1.38       -1.46      1.48 o
   3   7   3      122.10      109.69      4.88 o
   4   7   3       15.75       21.90      2.79 o
   5   7   3        3.58        8.10      3.95 o
   6   7   3       24.12       20.71      4.97 o
  -7   8   3        0.00        1.10      7.73 o
  -6   8   3        0.01        1.49      5.80 o
  -5   8   3        1.25        3.41      1.80 o
  -4   8   3      193.21      199.96      6.92 o
  -3   8   3     1855.94     1922.36     62.42 o
  -2   8   3       34.09       41.20      3.17 o
  -1   8   3      118.49      126.21      4.66 o
   0   8   3        7.03       11.24      1.71 o
   1   8   3       21.48       21.55      2.29 o
   2   8   3        7.65       12.69      6.07 o
   3   8   3        0.34       -1.13      1.94 o
   4   8   3        6.37        4.10      2.53 o
   5   8   3       33.54       30.77      4.98 o
   6   8   3        0.38       -2.90      3.34 o
  -7   9   3        6.83        6.09      3.60 o
  -6   9   3       13.18       12.21      7.18 o
  -5   9   3        3.75        3.12      2.42 o
  -4   9   3        1.75        0.90      1.92 o
  -3   9   3       60.15       59.72      3.63 o
  -2   9   3       71.51      112.21      7.09 o
  -1   9   3        0.47        0.99      2.79 o
   0   9   3        0.32        3.10      1.86 o
   1   9   3        9.77       16.56      4.42 o
   2   9   3       75.26      101.54      8.21 o
   3   9   3        2.16        4.80      2.30 o
   4   9   3       45.86       58.00      4.59 o
   5   9   3        5.78       12.57      4.37 o
  -6  10   3       53.05       45.83      5.62 o
  -5  10   3       20.54       19.11      6.05 o
  -4  10   3      677.70      608.50     17.18 o
  -3  10   3       60.72       77.57      4.84 o
  -2  10   3      208.48      278.60      9.47 o
  -1  10   3      318.86      346.10     10.74 o
   0  10   3        7.25        9.10      2.20 o
   1  10   3      264.27      251.15     10.51 o
   2  10   3      192.55      200.60      7.74 o
   3  10   3       95.76       81.58      5.37 o
   4  10   3        1.39        2.58      2.52 o
   5  10   3       10.15       18.56      7.18 o
  -6  11   3        2.81        7.30      3.80 o
  -5  11   3       14.20       12.12      3.04 o
  -4  11   3       68.66       65.13      5.89 o
  -3  11   3       27.65       31.62      3.94 o
  -2  11   3       57.03       68.31      4.73 o
  -1  11   3       39.14       37.34      3.75 o
   0  11   3      187.76      193.35     18.77 o
   2  11   3       54.01       54.06      5.18 o
   3  11   3        9.44        5.11      2.82 o
   4  11   3       55.87       53.88      5.29 o
  -5  12   3       17.65       18.05      3.81 o
  -4  12   3        4.98        5.99      3.11 o
  -3  12   3        2.03       -0.34      2.80 o
  -2  12   3        4.15        9.64      3.29 o
  -1  12   3       98.91       89.83      8.33 o
   0  12   3        3.26        4.15      4.37 o
   1  12   3       13.55       29.80      8.83 o
   2  12   3        1.26       -3.08      3.76 o
   3  12   3       58.34       57.72     11.31 o
   4  12   3        0.39        3.50      3.46 o
  -4  13   3        0.29        7.03      3.64 o
  -3  13   3        2.86        1.16      3.51 o
  -2  13   3       26.99       29.71      4.24 o
  -1  13   3       21.24       26.29      5.96 o
   0  13   3      136.65      143.09     10.29 o
   1  13   3      138.95      140.25     25.11 o
   2  13   3       17.88       24.77      5.51 o
   3  13   3        0.04       -0.12      4.18 o
  -3  14   3        8.65       -0.55      3.82 o
  -2  14   3        0.45        2.48      5.42 o
  -1  14   3        3.21        6.32      5.41 o
   0  14   3        0.40        4.61      5.41 o
   1  14   3        0.08        0.35      5.24 o
   1 -15   4       20.19       40.29     11.04 o
  -2 -14   4        2.85        1.21      4.59 o
  -1 -14   4       27.59       24.34      6.36 o
   0 -14   4       61.46       74.87      8.56 o
   1 -14   4       10.53       -0.25      5.17 o
   2 -14   4       25.65       23.67      3.68 o
   3 -14   4        0.00       -2.82      2.82 o
  -3 -13   4       35.89       39.10      6.33 o
  -2 -13   4       42.25       34.31      6.50 o
  -1 -13   4        1.16        2.04      4.18 o
   0 -13   4        0.55        3.59      4.63 o
   1 -13   4       45.13       44.45      5.02 o
   2 -13   4       37.93       33.64      3.62 o
   3 -13   4       11.52        8.03      2.84 o
   4 -13   4        2.74        7.38      2.96 o
  -4 -12   4        7.73        6.07      8.28 o
  -3 -12   4       20.60       11.52      4.26 o
  -2 -12   4        0.65        4.78      4.37 o
  -1 -12   4       19.03       25.99      5.46 o
   0 -12   4       21.88       13.63      8.28 o
   1 -12   4       90.58       87.90      4.63 o
   2 -12   4       44.27       44.07      3.70 o
   3 -12   4        3.27        6.62      2.51 o
   4 -12   4        5.14        2.24      2.50 o
   5 -12   4        5.11        1.89      2.59 o
  -5 -11   4      151.85      175.09     11.14 o
  -4 -11   4        3.12       -3.26      3.26 o
  -3 -11   4        4.09        5.85      3.41 o
  -2 -11   4       17.39       13.15      4.37 o
  -1 -11   4       14.68        9.15      4.97 o
   0 -11   4       17.47       19.59      3.02 o
   1 -11   4       71.63       76.08      4.20 o
   2 -11   4       45.80       47.83      3.56 o
   3 -11   4       99.96      100.55      4.88 o
   4 -11   4      163.13      152.77      6.29 o
   5 -11   4       16.43       19.13      3.73 o
   6 -11   4       10.37        7.21      2.92 o
  -5 -10   4        1.19        2.39      5.24 o
  -4 -10   4       15.20       24.64      4.90 o
  -3 -10   4       14.51       14.90      2.89 o
  -2 -10   4      514.22      517.15     14.84 o
  -1 -10   4       49.18       45.45      6.35 o
   0 -10   4        7.96        8.02      2.02 o
   1 -10   4      154.91      159.48      7.56 o
   2 -10   4        3.67        2.79      1.77 o
   3 -10   4        0.12       -1.73      1.80 o
   4 -10   4       14.40        2.25      6.60 o
   5 -10   4       34.97       38.54      3.98 o
   6 -10   4       42.42       44.74      3.76 o
  -6  -9   4        0.23        2.00      4.26 o
  -5  -9   4        1.09        1.86      3.34 o
  -4  -9   4        1.71        0.94      2.91 o
  -3  -9   4      206.48      188.81      7.03 o
  -2  -9   4        4.46        2.11      2.08 o
  -1  -9   4      150.92      148.01      4.31 o
   0  -9   4       12.10       10.70      1.91 o
   1  -9   4       70.39       68.73      3.51 o
   2  -9   4        1.26        0.58      1.62 o
   3  -9   4      174.10      189.39      7.13 o
   4  -9   4        7.25        5.57      2.34 o
   5  -9   4       19.95       15.04      3.94 o
   6  -9   4        7.09        5.71      2.91 o
   7  -9   4        5.86        9.90      2.81 o
  -6  -8   4       12.86       15.52      4.69 o
  -5  -8   4        1.09       -0.15      3.26 o
  -4  -8   4      418.98      391.43     16.89 o
  -3  -8   4      167.14      150.39      6.10 o
  -2  -8   4       75.39       71.90      4.03 o
  -1  -8   4       83.74       80.76      3.02 o
   0  -8   4      555.90      553.42     10.75 o
   1  -8   4      157.89      148.18      4.99 o
   2  -8   4       51.84       55.33      3.60 o
   3  -8   4       65.71       55.96      7.73 o
   4  -8   4      244.66      228.36      7.49 o
   5  -8   4        0.15       -1.44      1.61 o
   6  -8   4       26.23       26.45      5.86 o
   7  -8   4       18.96       22.25      3.86 o
  -6  -7   4        0.16       -2.84      2.84 o
  -5  -7   4      161.88      158.57      9.27 o
  -4  -7   4        0.60       -1.34      1.68 o
  -3  -7   4      252.84      243.34      7.96 o
  -2  -7   4       35.75       38.16      2.81 o
  -1  -7   4        0.26        0.76      0.98 o
   0  -7   4       19.25       22.90      1.47 o
   1  -7   4        2.67        0.36      0.94 o
   2  -7   4       27.56       29.55      2.38 o
   3  -7   4      703.45      691.21     15.66 o
   4  -7   4        0.00       -1.26      1.26 o
   5  -7   4        5.10        6.43      1.49 o
   6  -7   4        1.74        3.06      1.43 o
   7  -7   4        1.00        2.30      5.24 o
  -7  -6   4        0.30        0.20      3.83 o
  -6  -6   4       43.70       28.00      4.68 o
  -5  -6   4        0.99       -0.27      2.39 o
  -4  -6   4      397.59      366.21     10.63 o
  -3  -6   4       21.27       19.19      2.14 o
  -2  -6   4      552.30      510.35      9.15 o
  -1  -6   4      679.53      754.66     15.23 o
   0  -6   4     2218.41     2197.39     37.83 o
   1  -6   4      109.12      104.47      2.64 o
   2  -6   4      216.64      203.28      6.14 o
   3  -6   4       21.92       21.27      1.56 o
   4  -6   4        1.45        1.09      1.04 o
   5  -6   4      280.75      290.70     10.32 o
   6  -6   4       51.33       45.97      3.41 o
   7  -6   4       38.02       45.44      3.71 o
  -7  -5   4      104.10      132.38     11.59 o
  -6  -5   4        1.17        5.66      3.34 o
  -5  -5   4       23.96       23.06      3.20 o
  -4  -5   4       24.95       25.62      2.44 o
  -3  -5   4      438.06      471.37     11.32 o
  -2  -5   4       40.82       49.01      2.72 o
  -1  -5   4      176.24      231.19      5.37 o
   0  -5   4       63.47       58.68      1.85 o
   1  -5   4     1290.66     1302.58     21.72 o
   2  -5   4      305.97      334.43      7.66 o
   3  -5   4       27.72       15.59      1.45 o
   4  -5   4       37.42       36.06      2.11 o
   5  -5   4      198.84      198.89      6.00 o
   6  -5   4       51.35       52.16      3.12 o
   7  -5   4       20.59       12.27      6.50 o
  -7  -4   4        5.93        6.36      3.34 o
  -6  -4   4       17.55       20.36      5.19 o
  -5  -4   4        3.43        4.67      2.05 o
  -4  -4   4     1590.97     1505.62     41.44 o
  -3  -4   4        0.00       -0.11      1.14 o
  -2  -4   4     1117.87     1091.42     17.98 o
  -1  -4   4       28.11       36.44      1.52 o
   0  -4   4      649.89      632.42     16.18 o
   1  -4   4       25.00       26.42      1.07 o
   2  -4   4       63.54       48.58      1.51 o
   3  -4   4      103.09       94.24      2.97 o
   4  -4   4       15.13       11.91      2.09 o
   5  -4   4      134.62      145.32      3.87 o
   6  -4   4       37.92       40.06      4.76 o
   7  -4   4        0.43        3.06      8.28 o
   8  -4   4        4.48       -6.62      6.62 o
  -7  -3   4       27.57       29.94      4.33 o
  -6  -3   4       42.27       34.18      3.44 o
  -5  -3   4      187.05      162.23      7.04 o
  -4  -3   4       27.02       29.59      1.63 o
  -3  -3   4      315.39      357.00      6.97 o
  -2  -3   4       33.21       28.14      1.22 o
  -1  -3   4      523.14      487.89      8.53 o
   0  -3   4      961.87      943.48     17.01 o
   1  -3   4     4940.01     4911.20     82.38 o
   2  -3   4       93.79      110.54      5.26 o
   3  -3   4      515.33      621.17     11.96 o
   4  -3   4      290.93      318.09      7.71 o
   5  -3   4       19.70       17.07      2.55 o
   6  -3   4       63.71       71.88      4.31 o
   7  -3   4        2.73        9.59      3.62 o
   8  -3   4       17.16       24.29      8.83 o
  -8  -2   4        0.38        0.23      3.01 o
  -7  -2   4       62.92       66.46      5.60 o
  -6  -2   4      182.09      182.69      7.39 o
  -5  -2   4        0.05        9.14      2.79 o
  -4  -2   4        0.25        0.59      0.73 o
  -3  -2   4       20.40       20.41      1.43 o
  -2  -2   4       34.98       31.06      1.13 o
  -1  -2   4        3.16        2.50      0.70 o
   0  -2   4       76.01       73.74      2.60 o
   1  -2   4     2826.53     2769.50     55.16 o
   2  -2   4       55.22       58.05      1.54 o
   3  -2   4        0.01        0.79      1.20 o
   4  -2   4       15.00        7.78      1.85 o
   5  -2   4       98.58       85.75      4.11 o
   6  -2   4      260.24      290.23      9.43 o
   7  -2   4        2.47       -2.76      5.52 o
   8  -2   4        0.48        0.00      6.62 o
  -8  -1   4        0.92        0.49      3.59 o
  -7  -1   4        1.02       -2.41      2.41 o
  -6  -1   4      148.41      142.21      7.66 o
  -5  -1   4       33.42       36.43      3.07 o
  -4  -1   4        0.01       -0.65      0.65 o
  -3  -1   4        8.59       36.75      2.94 o
  -2  -1   4      219.89      227.84      6.00 o
  -1  -1   4     2004.82     1938.89     25.51 o
   0  -1   4      146.72      140.38      3.14 o
   1  -1   4      149.56      158.15      3.23 o
   2  -1   4      236.72      244.93      7.59 o
   3  -1   4     5086.85     5405.15    142.46 o
   4  -1   4      287.94      282.24      9.56 o
   5  -1   4       39.44       33.73      1.53 o
   6  -1   4      329.44      332.70      6.84 o
   7  -1   4        1.55        0.83      1.93 o
   8  -1   4        0.36        6.07      7.73 o
  -8   0   4        7.76        8.39      3.04 o
  -7   0   4       20.75       27.48      3.90 o
  -6   0   4      202.65      204.54      8.64 o
  -5   0   4      133.21      132.32      5.80 o
  -4   0   4        1.87        0.12      0.58 o
  -3   0   4      500.67      571.32     10.94 o
  -2   0   4      362.92      366.18      7.04 o
  -1   0   4      144.95      153.81      4.75 o
   0   0   4    13216.49    12889.67    203.18 o
   1   0   4      374.07      358.16      7.32 o
   2   0   4     1196.89     1144.55     25.23 o
   3   0   4      168.94      164.85      4.58 o
   4   0   4       37.26       23.89      1.32 o
   5   0   4       54.65       60.47      2.22 o
   6   0   4       66.75       71.25      3.62 o
   7   0   4        1.14       -0.30      1.59 o
   8   0   4       48.24       62.94      4.53 o
  -8   1   4        0.86       -0.55      4.42 o
  -7   1   4        8.18        8.04      3.59 o
  -6   1   4      291.00      297.63     10.82 o
  -5   1   4      180.08      160.78      8.50 o
  -4   1   4        0.48       -0.66      0.89 o
  -3   1   4      152.50      159.76      4.03 o
  -2   1   4      110.51      111.81      2.62 o
  -1   1   4     5149.03     5119.91     79.27 o
   0   1   4      204.88      220.21      5.50 o
   1   1   4     1051.59      987.58     23.42 o
   2   1   4       68.85       76.21      2.79 o
   3   1   4     2507.88     2749.23     50.20 o
   4   1   4        1.35       -0.37      0.69 o
   5   1   4       67.71       65.80      2.55 o
   6   1   4       12.91       12.14      2.99 o
   7   1   4       63.52       60.37      4.44 o
   8   1   4       28.12       36.82      7.18 o
  -8   2   4       16.31       17.39      5.80 o
  -7   2   4        6.67        0.41      2.50 o
  -6   2   4        0.03       -0.17      5.11 o
  -5   2   4       47.20       46.53      3.55 o
  -4   2   4       51.05       51.01      2.19 o
  -3   2   4       97.52      115.24      6.58 o
  -2   2   4      866.09      798.33     14.94 o
  -1   2   4     2433.47     2379.14     39.23 o
   0   2   4      968.85     1028.37     26.52 o
   1   2   4       80.20       81.27      1.85 o
   2   2   4     1424.08     1624.54     32.47 o
   3   2   4       30.47       25.35      1.53 o
   4   2   4     1925.05     1981.98     40.64 o
   5   2   4       73.83       60.68      3.53 o
   6   2   4       34.90       33.30      3.86 o
   7   2   4        0.04       -2.48      2.48 o
  -8   3   4       16.21       15.35      3.10 o
  -7   3   4       81.17       79.21      5.24 o
  -6   3   4       15.07       17.98      3.11 o
  -5   3   4        2.62        3.80      1.98 o
  -4   3   4       54.13       70.26      4.13 o
  -3   3   4        3.60        0.42      0.59 o
  -2   3   4       98.96      119.60      6.01 o
  -1   3   4     6396.78     7945.24    186.54 o
   0   3   4       89.68      104.36      2.82 o
   1   3   4        1.07        4.20      1.54 o
   2   3   4        1.99        0.55      1.66 o
   3   3   4     1020.79      954.55     19.63 o
   4   3   4        7.66        5.74      3.07 o
   5   3   4       24.10       25.87      2.66 o
   6   3   4        4.91        5.00      3.59 o
   7   3   4        9.15       11.59      3.46 o
  -8   4   4        5.19        3.41      3.02 o
  -7   4   4        6.60        6.22      3.35 o
  -6   4   4      236.39      239.01      7.43 o
  -5   4   4       88.09       97.95      5.77 o
  -4   4   4      366.12      364.00      7.84 o
  -3   4   4      124.29      133.01      4.54 o
  -2   4   4        1.15        0.02      0.99 o
  -1   4   4      300.77      421.79      7.64 o
   0   4   4     1606.02     1524.43     23.99 o
   1   4   4      129.07      131.29      3.05 o
   2   4   4     1351.79     1323.37     27.92 o
   3   4   4       28.99       26.67      2.10 o
   4   4   4       11.18        8.34      2.95 o
   5   4   4       17.09       15.97      1.99 o
   6   4   4       86.09       84.34      5.92 o
   7   4   4        8.64       13.61      6.35 o
  -8   5   4       25.70       27.60      4.42 o
  -7   5   4       87.86       86.66      5.73 o
  -6   5   4       20.11       18.47      1.99 o
  -5   5   4       73.15       67.22      3.01 o
  -4   5   4      332.58      295.13     11.24 o
  -3   5   4       13.03       11.40      1.42 o
  -2   5   4     1443.31     1613.53     75.91 o
  -1   5   4       12.30        8.16      1.15 o
   0   5   4       80.56       92.92      2.64 o
   1   5   4     1352.87     1368.15     24.13 o
   2   5   4        2.38        4.99      1.95 o
   3   5   4      159.96      149.63      4.69 o
   4   5   4        0.15        1.03      1.77 o
   5   5   4       21.21       28.96      2.60 o
   6   5   4        2.88       -0.74      3.86 o
   7   5   4        0.42       -0.18      2.96 o
  -7   6   4       20.48       20.72      6.07 o
  -6   6   4       16.47       15.74      3.50 o
  -5   6   4        4.22        8.99      3.04 o
  -4   6   4      139.79      133.69      6.41 o
  -3   6   4      216.05      209.36      6.00 o
  -2   6   4      116.19      132.64      9.26 o
  -1   6   4       13.56       30.89      2.79 o
   0   6   4      129.07       95.19      2.89 o
   1   6   4        2.39        2.14      1.17 o
   2   6   4        9.57        6.49      1.52 o
   3   6   4       20.45       14.48      2.07 o
   4   6   4       78.80       76.31      3.88 o
   5   6   4        0.06        0.23      1.82 o
   6   6   4      206.34      208.78     10.71 o
   7   6   4        0.06       -1.86      3.34 o
  -7   7   4        0.82       -1.37      2.66 o
  -6   7   4       54.53       43.65      4.97 o
  -5   7   4      292.23      292.97      8.90 o
  -4   7   4       66.25       65.01      3.48 o
  -3   7   4      587.38      605.88     15.57 o
  -2   7   4       26.21       37.94      2.34 o
  -1   7   4       44.51       55.28      2.27 o
   0   7   4      675.94      690.37     13.92 o
   1   7   4        8.20        5.80      1.36 o
   2   7   4        1.84        3.81      1.83 o
   3   7   4      228.41      207.53      7.65 o
   4   7   4        6.36        6.09      2.79 o
   5   7   4      173.38      169.12      7.37 o
   6   7   4        4.08        6.13      3.40 o
  -7   8   4        3.60        0.22      3.12 o
  -6   8   4      140.29      133.39     10.76 o
  -5   8   4        8.50        7.77      2.76 o
  -4   8   4        3.11        3.78      1.92 o
  -3   8   4      728.74      820.97     24.26 o
  -2   8   4       18.32       28.48      2.77 o
  -1   8   4        0.09       -1.48      1.48 o
   0   8   4       95.43       99.29      3.43 o
   1   8   4       15.57       15.40      2.08 o
   2   8   4      490.05      484.45     13.72 o
   3   8   4      117.17      111.72      5.19 o
   4   8   4       26.34       22.30      3.10 o
   5   8   4        1.94        5.76      2.62 o
   6   8   4       41.04       46.75      5.82 o
  -6   9   4        0.14       -2.84      4.97 o
  -5   9   4        9.78        5.43      2.79 o
  -4   9   4       37.80       33.82      3.18 o
  -3   9   4        7.12        9.98      2.76 o
  -2   9   4        3.86        7.11      2.38 o
  -1   9   4      454.28      437.80     12.53 o
   0   9   4      166.45      185.33      5.59 o
   1   9   4      282.59      259.66      8.64 o
   2   9   4      178.54      191.32      7.09 o
   3   9   4       10.20       12.82      2.52 o
   4   9   4        0.41       -1.95      1.95 o
   5   9   4       71.28       71.55      5.11 o
  -6  10   4        7.95       10.83      4.07 o
  -5  10   4       10.06        5.74      6.71 o
  -4  10   4      499.41      497.18     20.23 o
  -3  10   4       57.14       67.03      5.89 o
  -2  10   4       27.94       37.61      3.56 o
  -1  10   4        0.32       -0.93      2.15 o
   0  10   4       20.80       19.98      3.51 o
   2  10   4       21.98       20.63      5.64 o
   3  10   4       36.81       35.66      5.28 o
   4  10   4       81.63       77.57      5.44 o
   5  10   4        1.82        2.43      3.67 o
  -6  11   4        1.20        4.96      5.08 o
  -5  11   4        3.46        8.58      3.04 o
  -4  11   4       12.08       18.12      3.71 o
  -3  11   4      155.47      203.23      8.32 o
  -2  11   4        2.98        4.36      2.63 o
  -1  11   4       83.29       86.52      5.14 o
   0  11   4        7.32       14.08      8.00 o
   1  11   4      201.80      190.94     11.12 o
   2  11   4        4.03        1.02      3.32 o
   3  11   4       54.54       57.38      4.91 o
   4  11   4        1.35       -0.68      2.66 o
  -5  12   4       13.85       12.17      3.75 o
  -4  12   4       87.35       98.85     12.52 o
  -3  12   4       19.10       19.95      4.64 o
  -2  12   4       80.12      101.14      7.41 o
  -1  12   4       37.36       38.48     12.97 o
   0  12   4       81.71       67.70      7.38 o
   1  12   4      165.75      185.45     16.56 o
   2  12   4        8.92       11.45      4.49 o
   3  12   4        2.58        3.10      3.76 o
  -4  13   4       18.12       19.86      4.13 o
  -3  13   4       15.72       17.28      4.08 o
  -2  13   4       39.63       56.01      5.09 o
  -1  13   4       55.36       60.96     15.73 o
   0  13   4       29.68       29.13      6.36 o
   1  13   4       12.11       23.18      8.83 o
   2  13   4        2.65        4.06      4.37 o
   3  13   4        0.15        0.55      4.97 o
  -3  14   4        9.86       12.12      4.03 o
  -2  14   4       61.86       63.04     14.63 o
  -1  14   4        2.09       -3.19      5.17 o
   0  14   4       38.42       34.49      7.02 o
   1  14   4       21.75       25.00      6.02 o
  -2 -14   5        6.52        3.27      5.03 o
  -1 -14   5       24.03       17.87      6.10 o
   0 -14   5        1.01       -0.89      4.90 o
   1 -14   5        2.29       -2.80      5.03 o
   2 -14   5        0.86       -2.59      2.61 o
   3 -14   5       16.21       20.52      3.81 o
  -3 -13   5        3.41        4.97      8.28 o
  -2 -13   5       33.17       29.11     10.49 o
  -1 -13   5        1.67        2.88      4.48 o
   0 -13   5       26.63       21.68      6.90 o
   1 -13   5        1.72        2.20      2.98 o
   2 -13   5       21.32       19.40      3.23 o
   3 -13   5        0.03       -2.37      2.50 o
   4 -13   5        0.14       -1.92      2.51 o
  -4 -12   5        2.24       -4.42      6.62 o
  -3 -12   5        0.06       -1.21      3.67 o
  -2 -12   5       28.18       36.47      5.96 o
  -1 -12   5      233.84      203.06     11.90 o
   0 -12   5       10.88        4.53      4.63 o
   1 -12   5       71.16       81.12      4.46 o
   2 -12   5        0.94       -1.32      2.29 o
   3 -12   5        0.76       -2.58      2.58 o
   4 -12   5        0.17       -2.45      2.45 o
   5 -12   5        1.45        0.34      3.73 o
  -5 -11   5       16.32       27.85      6.10 o
  -4 -11   5       10.85        9.73      7.45 o
  -3 -11   5        0.80        2.48      2.92 o
  -2 -11   5       27.93       25.32      5.00 o
  -1 -11   5       13.24       16.70      4.48 o
   0 -11   5      118.37      114.03      5.20 o
   1 -11   5       85.64       87.35      4.41 o
   2 -11   5       19.04       19.05      2.80 o
   3 -11   5        0.00       -0.66      2.10 o
   4 -11   5       94.87       89.93      4.81 o
   5 -11   5        6.66        2.68      2.50 o
   6 -11   5        0.10        2.50      2.30 o
  -5 -10   5        0.01       -0.77      3.67 o
  -4 -10   5        1.85       -0.19      4.42 o
  -3 -10   5      136.31      137.60      6.14 o
  -2 -10   5      146.55      146.59      8.66 o
  -1 -10   5      140.06      134.13      8.77 o
   0 -10   5        1.92        2.38      1.62 o
   1 -10   5      131.32      127.91      5.09 o
   2 -10   5       32.15       35.25      3.01 o
   3 -10   5       29.47       34.40      2.96 o
   4 -10   5        0.35        2.13      2.60 o
   5 -10   5       55.24       54.25      3.81 o
   6 -10   5        1.58        4.45      4.03 o
  -6  -9   5       93.72      117.27      9.27 o
  -5  -9   5        4.30        7.86      3.76 o
  -4  -9   5       50.29       54.93      5.96 o
  -3  -9   5       72.38       63.12      4.16 o
  -2  -9   5        0.71       -1.57      1.57 o
  -1  -9   5       67.77       71.57      3.00 o
   0  -9   5        7.97        9.44      1.76 o
   1  -9   5       19.48       24.30      2.76 o
   2  -9   5      229.82      221.62      6.88 o
   3  -9   5        8.81        8.05      2.07 o
   4  -9   5       15.00       17.71      2.48 o
   5  -9   5        1.10       -0.55      2.02 o
   6  -9   5        2.38        5.98      2.56 o
   7  -9   5        1.34       -0.18      2.47 o
  -6  -8   5        0.93        0.84      4.14 o
  -5  -8   5       61.43       53.96      5.82 o
  -4  -8   5       40.37       28.25      3.88 o
  -3  -8   5       75.94       69.85      3.96 o
  -2  -8   5       69.84       73.72      3.98 o
  -1  -8   5       14.78       13.53      1.50 o
   0  -8   5       99.52      115.04      3.65 o
   1  -8   5      641.70      618.14     14.36 o
   2  -8   5       51.05       48.23      3.28 o
   3  -8   5      505.94      485.79     12.19 o
   4  -8   5        7.17        7.44      2.39 o
   5  -8   5        1.20        2.99      1.49 o
   6  -8   5       26.52       29.48      4.62 o
   7  -8   5        4.01        3.39      3.10 o
  -6  -7   5        5.78        3.07      3.26 o
  -5  -7   5        0.57       -2.07      2.84 o
  -4  -7   5       33.27       30.33      3.55 o
  -3  -7   5        2.64        0.61      1.94 o
  -2  -7   5      527.93      496.28     10.72 o
  -1  -7   5        0.41       -0.16      0.80 o
   0  -7   5      233.28      224.05      5.08 o
   1  -7   5        0.44       -0.36      0.82 o
   2  -7   5      162.70      176.54      5.03 o
   3  -7   5        4.80        3.10      2.13 o
   4  -7   5      143.88      154.19      5.48 o
   5  -7   5       36.02       37.21      2.35 o
   6  -7   5       71.51       71.16      5.72 o
   7  -7   5        3.19        1.90      2.01 o
  -7  -6   5       18.32       23.72      5.18 o
  -6  -6   5        1.07        1.17      2.84 o
  -5  -6   5       38.10       45.41      5.63 o
  -4  -6   5        8.13        6.49      2.51 o
  -3  -6   5      537.80      527.70     14.15 o
  -2  -6   5        0.92        1.51      0.93 o
  -1  -6   5      332.79      375.58      8.26 o
   0  -6   5       96.58       94.72      3.40 o
   1  -6   5      405.78      459.54      8.41 o
   2  -6   5      318.22      359.05      7.24 o
   3  -6   5      352.24      330.93      7.15 o
   4  -6   5       54.44       44.23      2.81 o
   5  -6   5       66.75       64.61      5.58 o
   6  -6   5        3.03        1.94      2.80 o
   7  -6   5        0.15       -0.25      4.39 o
  -7  -5   5        8.68       12.44      3.83 o
  -6  -5   5      133.77      146.99      8.75 o
  -5  -5   5        2.38        0.24      2.12 o
  -4  -5   5      609.94      549.45     14.60 o
  -3  -5   5       12.00       13.04      1.83 o
  -2  -5   5        0.28        0.06      0.77 o
  -1  -5   5      346.31      376.99      7.42 o
   0  -5   5      304.10      278.86      5.35 o
   1  -5   5      960.89      914.07     15.14 o
   2  -5   5     1762.65     1838.79     31.73 o
   3  -5   5        2.01        0.03      0.88 o
   4  -5   5       97.27       94.79      3.66 o
   5  -5   5       37.99       35.05      3.35 o
   6  -5   5        3.62        2.10      1.51 o
   7  -5   5       40.32       33.05      7.79 o
  -7  -4   5        3.20       -0.88      2.91 o
  -6  -4   5        3.44        6.51      3.75 o
  -5  -4   5       10.50        7.42      2.32 o
  -4  -4   5        5.89        9.48      2.40 o
  -3  -4   5       42.90       46.56      2.19 o
  -2  -4   5      142.47      156.74      3.75 o
  -1  -4   5     2400.42     2427.56     42.18 o
   0  -4   5       73.51       75.97      2.09 o
   1  -4   5       17.65       23.79      0.83 o
   2  -4   5      227.04      275.29      5.37 o
   3  -4   5      342.24      370.62      8.43 o
   4  -4   5      670.11      711.44     14.00 o
   5  -4   5      114.24       99.92      2.93 o
   6  -4   5       78.66       89.43      7.17 o
   7  -4   5      107.79      116.06      7.43 o
   8  -4   5        3.06       -5.52      7.18 o
  -7  -3   5       13.10       18.99      3.90 o
  -6  -3   5       44.21       31.84      3.49 o
  -5  -3   5       15.26       13.96      2.51 o
  -4  -3   5      771.72      806.99     20.21 o
  -3  -3   5       30.94       36.39      1.61 o
  -2  -3   5     1242.17     1546.94     25.89 o
  -1  -3   5       82.74       71.04      1.82 o
   0  -3   5     1392.30     1371.22     23.31 o
   1  -3   5        9.17       11.64      0.74 o
   2  -3   5     1883.66     2117.30     38.63 o
   3  -3   5       83.35       83.43      2.44 o
   4  -3   5     1353.90     1393.24     25.99 o
   5  -3   5       96.63       95.87      4.52 o
   6  -3   5      101.23       98.42      4.39 o
   7  -3   5       71.03       70.03      5.63 o
   8  -3   5        5.49        1.66      7.18 o
  -8  -2   5        0.46       -1.29      2.96 o
  -7  -2   5        1.71        4.84      2.55 o
  -6  -2   5        0.01        0.34      2.08 o
  -5  -2   5     1105.51     1076.41     28.56 o
  -4  -2   5       30.67       29.86      2.47 o
  -3  -2   5        0.30        0.26      0.82 o
  -2  -2   5       84.98       83.61      2.24 o
  -1  -2   5       63.11       64.16      1.65 o
   0  -2   5      169.62      175.38      3.65 o
   1  -2   5      235.68      199.02      3.85 o
   2  -2   5      239.81      216.95      5.01 o
   3  -2   5       69.86       54.43      2.71 o
   4  -2   5      171.84      171.33      5.84 o
   5  -2   5      440.71      429.86     12.10 o
   6  -2   5      144.00      157.50      5.57 o
   7  -2   5       23.25       25.94      7.73 o
   8  -2   5       14.45       14.90      8.28 o
  -8  -1   5        4.80        4.91      3.40 o
  -7  -1   5       14.14       15.50      3.40 o
  -6  -1   5      151.19      157.37     15.73 o
  -5  -1   5       27.30       22.58      7.27 o
  -4  -1   5      164.30      144.59      4.19 o
  -3  -1   5       33.45       33.52      1.36 o
  -2  -1   5      164.90      155.51      3.36 o
  -1  -1   5      325.04      297.58      4.30 o
   0  -1   5      341.33      353.69      6.74 o
   1  -1   5      140.84      142.26      3.14 o
   2  -1   5        0.16        4.18      0.41 o
   3  -1   5      183.12      213.34      8.92 o
   4  -1   5      701.04      745.70     16.15 o
   5  -1   5      127.29      113.83      3.50 o
   6  -1   5        6.84        6.34      1.66 o
   7  -1   5        3.24        3.86      6.07 o
   8  -1   5       27.45       23.18      8.83 o
  -8   0   5        2.84       -0.06      3.59 o
  -7   0   5      237.72      238.62     11.33 o
  -6   0   5       66.06       63.99      5.21 o
  -5   0   5       65.31       59.76      3.88 o
  -4   0   5        2.94        3.26      0.97 o
  -3   0   5     3079.36     3310.89     65.63 o
  -2   0   5        1.34        0.34      0.37 o
  -1   0   5     1833.61     1699.06     25.86 o
   0   0   5        1.92        2.86      0.24 o
   1   0   5     2992.43     2996.63     58.99 o
   2   0   5       77.86       91.46      2.28 o
   3   0   5      103.23       98.98      5.43 o
   4   0   5      163.08      179.55      5.55 o
   5   0   5      610.29      647.21     12.79 o
   6   0   5       42.33       49.03      3.00 o
   7   0   5       55.97       65.75      9.66 o
   8   0   5        1.00        0.41      2.09 o
  -8   1   5       15.76       18.16      3.59 o
  -7   1   5        0.34       -2.09      2.09 o
  -6   1   5        6.46       10.04      1.79 o
  -5   1   5       47.52       46.15      3.48 o
  -4   1   5        2.62        5.50      0.98 o
  -3   1   5       95.45      105.48      5.89 o
  -2   1   5      379.84      333.47      5.82 o
  -1   1   5     1389.30     1369.30     20.26 o
   0   1   5      697.16      727.26     16.35 o
   1   1   5      121.73      121.44      2.94 o
   2   1   5     7039.97     7087.65    186.25 o
   3   1   5       10.94       13.09      1.51 o
   4   1   5       77.04       62.31      2.96 o
   5   1   5       68.76       68.71      2.91 o
   6   1   5       45.26       44.97      2.93 o
   7   1   5        4.37        4.78      3.59 o
   8   1   5        1.85        1.20      2.55 o
  -8   2   5        2.15        0.06      2.60 o
  -7   2   5        4.79        1.17      2.40 o
  -6   2   5       90.16       91.51      5.74 o
  -5   2   5      350.72      303.50      8.58 o
  -4   2   5     1027.45     1106.34     20.92 o
  -3   2   5     2952.02     3023.06     55.03 o
  -2   2   5      320.69      330.24      5.85 o
  -1   2   5      430.32      466.26      8.13 o
   0   2   5       51.49       53.84      1.25 o
   1   2   5      509.29      507.24      9.63 o
   2   2   5      103.13      114.11      3.03 o
   3   2   5      584.20      489.82     10.42 o
   4   2   5       16.65       17.30      2.15 o
   5   2   5       44.71       44.71      3.00 o
   6   2   5        4.42        1.91      1.65 o
   7   2   5       29.10       33.20      3.90 o
  -8   3   5        0.87       -1.79      2.09 o
  -7   3   5       81.81       82.31      5.48 o
  -6   3   5      143.49      147.21      5.34 o
  -5   3   5        0.37       -0.98      2.07 o
  -4   3   5       26.57       33.68      1.81 o
  -3   3   5        2.25        1.58      1.12 o
  -2   3   5     2621.30     2800.69     45.27 o
  -1   3   5       98.78      136.74      5.17 o
   0   3   5      154.10      142.19      3.46 o
   1   3   5       43.49       46.21      1.39 o
   2   3   5     4233.36     4616.74     83.10 o
   3   3   5        0.54       -0.12      1.15 o
   4   3   5      667.39      712.70     19.97 o
   5   3   5       83.99       86.75      4.43 o
   6   3   5       31.34       35.87      4.29 o
   7   3   5       67.86       85.75      6.10 o
  -8   4   5        7.93        8.78      2.97 o
  -7   4   5      131.37      143.64      7.22 o
  -6   4   5       34.54       31.81      2.62 o
  -5   4   5      250.40      247.79      7.83 o
  -4   4   5      197.99      207.44     18.32 o
  -3   4   5       11.01        6.14      1.23 o
  -2   4   5      222.15      258.02      8.53 o
  -1   4   5      111.20      105.69      4.28 o
   0   4   5       60.76       60.09      1.71 o
   1   4   5     1426.34     1536.45     25.08 o
   2   4   5        8.58       11.04      3.86 o
   3   4   5      302.50      291.65      7.21 o
   4   4   5        2.98        1.14      1.40 o
   5   4   5        1.81       -0.98      1.75 o
   6   4   5       12.83       12.12      3.34 o
   7   4   5      154.59      171.37     10.76 o
  -7   5   5        2.54        1.03      2.46 o
  -6   5   5       20.48       23.40      2.30 o
  -5   5   5        4.87        4.83      2.66 o
  -4   5   5      289.95      320.92     28.76 o
  -3   5   5       39.54       37.47      2.11 o
  -2   5   5     3267.64     3714.85    158.55 o
  -1   5   5       10.81       14.71      1.14 o
   0   5   5      332.77      337.49      6.75 o
   1   5   5       96.41      122.65      4.46 o
   2   5   5      222.63      203.08      4.95 o
   3   5   5        3.94        2.82      1.34 o
   4   5   5       63.30       74.71      3.73 o
   5   5   5        3.11        4.74      1.74 o
   6   5   5       19.69       22.73      4.08 o
   7   5   5        0.53       -2.51      2.51 o
  -7   6   5        0.66        0.60      4.97 o
  -6   6   5       14.93        6.51      3.04 o
  -5   6   5      124.53      123.18      4.78 o
  -4   6   5       81.47       77.83      3.82 o
  -3   6   5       28.33       30.20      2.35 o
  -2   6   5     1039.00     1459.66     41.90 o
  -1   6   5       27.11       39.25      2.02 o
   0   6   5       45.05       48.77      2.09 o
   1   6   5      115.35      102.89      3.04 o
   3   6   5      128.50      121.12      4.42 o
   4   6   5        2.87        2.87      1.68 o
   5   6   5        2.07        0.26      1.71 o
   6   6   5        0.82        4.39      3.34 o
   7   6   5        0.19       -0.55      3.86 o
  -7   7   5       25.70       22.40      8.28 o
  -6   7   5       22.83       22.32      4.07 o
  -5   7   5       50.85       51.33      4.97 o
  -4   7   5      297.04      283.48      9.32 o
  -3   7   5       59.70       56.44      3.37 o
  -2   7   5      163.62      230.91      5.86 o
  -1   7   5       12.13       14.67      1.49 o
   0   7   5     2783.12     2760.55     48.14 o
   1   7   5       17.76       23.02      2.00 o
   2   7   5       69.03       60.01      3.42 o
   3   7   5      377.06      373.94     11.00 o
   4   7   5        2.09        1.10      1.61 o
   5   7   5        1.00        0.39      1.98 o
   6   7   5        5.45       12.88      3.86 o
  -7   8   5        0.62        3.17      4.97 o
  -6   8   5       59.42       55.15      5.92 o
  -5   8   5        0.01       -0.45      2.29 o
  -4   8   5       20.69       17.18      2.48 o
  -3   8   5       25.41       35.36      2.76 o
  -2   8   5        5.10        8.25      2.26 o
  -1   8   5      333.78      371.35      9.51 o
   0   8   5        2.08        2.04      1.32 o
   1   8   5      103.33      112.10      4.93 o
   3   8   5      396.07      373.23     11.27 o
   4   8   5        1.77       -0.37      2.78 o
   5   8   5      348.88      390.09     13.37 o
   6   8   5        1.57        2.29      3.86 o
  -6   9   5        0.08        1.24      3.59 o
  -5   9   5        0.09        0.99      2.69 o
  -4   9   5       13.30       16.32      2.69 o
  -3   9   5       11.35        7.70      1.92 o
  -2   9   5      316.84      425.62     12.44 o
  -1   9   5      351.42      369.89     15.16 o
   0   9   5      302.75      276.58      7.34 o
   1   9   5        0.81        2.69      1.92 o
   2   9   5       93.83      109.50      5.29 o
   3   9   5        9.58        6.87      2.30 o
   4   9   5      130.56      133.12      7.96 o
   5   9   5        0.03        2.63      2.66 o
  -6  10   5       19.32       22.66      4.69 o
  -5  10   5        0.78        4.87      3.16 o
  -4  10   5       59.98       64.57      4.75 o
  -3  10   5      202.38      242.33      8.70 o
  -2  10   5        3.21        5.35      2.60 o
  -1  10   5       27.52       25.97      4.62 o
   0  10   5        2.87        4.74      3.69 o
   1  10   5      555.94      567.83     19.43 o
   2  10   5       92.07       85.28      4.94 o
   3  10   5       26.03       20.70      3.48 o
   4  10   5        2.78        2.40      2.73 o
   5  10   5       37.82       47.26      4.76 o
  -5  11   5        0.17       -2.16      3.19 o
  -4  11   5      161.57      160.44     11.79 o
  -3  11   5       59.54       73.66      7.73 o
  -2  11   5       33.56       37.69      3.94 o
  -1  11   5       46.21       47.44      4.19 o
   0  11   5       97.60      107.11      8.17 o
   1  11   5       44.85       47.77      7.73 o
   2  11   5        3.07       10.60      3.81 o
   3  11   5        1.93        1.25      3.42 o
   4  11   5       12.60       18.36      8.75 o
  -5  12   5       65.92       66.30      9.24 o
  -4  12   5       19.71       20.21      3.76 o
  -3  12   5        1.48        0.97      3.07 o
  -2  12   5       88.44      104.75      6.29 o
  -1  12   5      106.17       90.12      9.93 o
   0  12   5        6.34        3.39      4.08 o
   1  12   5      288.64      314.59     15.55 o
   2  12   5        0.23        1.83      4.08 o
   3  12   5       42.76       48.66      7.18 o
  -4  13   5       15.13       16.08      4.09 o
  -3  13   5        3.48        5.48      3.44 o
  -2  13   5       57.05       77.07      8.15 o
  -1  13   5       10.54       14.31      5.42 o
   0  13   5        8.73        7.92      4.90 o
   1  13   5      127.00      121.60      9.66 o
   2  13   5       30.82       39.66     17.94 o
  -3  14   5        2.02        2.98      5.80 o
  -2  14   5       35.23       39.44     11.04 o
  -1  14   5        6.58        3.78      5.03 o
   0  14   5        2.12        3.29      4.77 o
   1  14   5        8.70       11.20      5.30 o
  -2 -14   6       14.90        5.60      5.10 o
  -1 -14   6       15.60       18.90      6.10 o
   0 -14   6       18.01       17.18      6.04 o
   1 -14   6        4.03       -3.04      8.55 o
   2 -14   6       24.20       21.92      3.85 o
   3 -14   6        4.16        0.18      2.91 o
  -3 -13   6       12.59        7.18      8.28 o
  -2 -13   6        0.32       -1.21      4.08 o
  -1 -13   6       80.88       76.52      8.28 o
   0 -13   6        3.53       -0.80      4.63 o
   1 -13   6       24.42       22.07      3.13 o
   2 -13   6       28.34       22.23      3.30 o
   3 -13   6       11.47        9.68      3.72 o
   4 -13   6       36.11       37.89      4.06 o
  -4 -12   6        9.79        7.73      7.73 o
  -3 -12   6        0.90        2.76      7.73 o
  -2 -12   6       16.61       17.57      4.77 o
  -1 -12   6       16.90       18.77      5.26 o
   0 -12   6        0.36       -0.53      4.48 o
   1 -12   6        4.35        1.57      2.18 o
   2 -12   6        0.02       -2.27      2.27 o
   3 -12   6       17.82       14.27      2.92 o
   4 -12   6       42.74       46.13      5.22 o
   5 -12   6        0.01       -0.43      2.51 o
  -5 -11   6       16.46       10.49      6.07 o
  -4 -11   6        0.18        1.66      6.62 o
  -3 -11   6       72.06       67.53      5.69 o
  -2 -11   6       42.83       51.37      6.21 o
  -1 -11   6       60.43       55.02     13.25 o
   0 -11   6       42.07       38.58      4.76 o
   1 -11   6        2.88        0.35      1.77 o
   2 -11   6       19.94       21.56      2.67 o
   3 -11   6       51.86       48.12      3.71 o
   4 -11   6       21.93       22.37      4.33 o
   5 -11   6        6.17        4.58      2.78 o
   6 -11   6        5.53        6.46      3.07 o
  -5 -10   6        0.38        2.81      4.08 o
  -4 -10   6       23.55       30.99      9.93 o
  -3 -10   6       28.62       26.52      3.14 o
  -2 -10   6       90.86       81.27      5.74 o
  -1 -10   6        0.11       -3.05      3.30 o
   0 -10   6        0.83       -1.15      1.64 o
   1 -10   6      102.79       99.96      4.38 o
   2 -10   6       14.87       16.55      2.48 o
   3 -10   6        2.43        1.89      1.99 o
   4 -10   6       44.66       38.12      3.32 o
   5 -10   6        0.18       -0.49      1.89 o
   6 -10   6        1.82        1.77      2.57 o
  -6  -9   6       22.29       24.36      5.82 o
  -5  -9   6       36.93       37.22      6.90 o
  -4  -9   6        1.90       -0.29      2.91 o
  -3  -9   6       27.01       22.37      2.94 o
  -2  -9   6       57.13       59.34      4.06 o
  -1  -9   6      388.63      386.11      8.75 o
   0  -9   6      111.61      122.08      5.01 o
   1  -9   6       23.63       24.49      3.28 o
   2  -9   6        2.93        4.01      2.33 o
   3  -9   6        1.73        1.32      1.80 o
   4  -9   6        0.02       -0.85      1.90 o
   5  -9   6        0.26        3.45      1.98 o
   6  -9   6      149.22      154.46      6.76 o
  -6  -8   6       88.14      123.76      9.27 o
  -5  -8   6        3.36        2.47      3.34 o
  -4  -8   6       83.14       90.55      5.98 o
  -3  -8   6        7.48        7.03      2.11 o
  -2  -8   6      241.33      241.29      9.16 o
  -1  -8   6       26.47       26.27      1.85 o
   0  -8   6      449.23      461.93      9.85 o
   1  -8   6        9.08        9.60      1.84 o
   2  -8   6       42.56       34.01      2.55 o
   3  -8   6       11.66       12.23      2.13 o
   4  -8   6       60.56       59.95      3.95 o
   5  -8   6       18.14       15.56      1.98 o
   6  -8   6        1.33        1.50      2.55 o
   7  -8   6        1.02        3.58      2.07 o
  -6  -7   6        0.08        0.55      5.52 o
  -5  -7   6      103.45      118.18      7.82 o
  -4  -7   6       56.33       57.93      4.94 o
  -3  -7   6      211.65      189.79      6.56 o
  -2  -7   6       34.07       35.66      2.30 o
  -1  -7   6      192.98      198.05      5.00 o
   0  -7   6      540.18      539.98     11.13 o
   1  -7   6      868.61      803.27     14.74 o
   2  -7   6       84.58       77.24      3.38 o
   3  -7   6        9.20        7.45      2.01 o
   4  -7   6      125.34      123.10      4.21 o
   5  -7   6       17.50       16.00      2.16 o
   6  -7   6       29.99       23.40      2.71 o
   7  -7   6        7.11        5.12      1.87 o
  -7  -6   6        4.32        9.52      4.33 o
  -6  -6   6       20.73       28.00      4.68 o
  -5  -6   6        9.26       10.54      3.06 o
  -4  -6   6      119.98       97.77      5.57 o
  -3  -6   6       10.49       13.06      2.08 o
  -2  -6   6      519.58      537.88      9.64 o
  -1  -6   6       97.18       96.03      3.03 o
   0  -6   6     1594.47     1576.24     29.37 o
   1  -6   6       17.81       17.83      1.16 o
   2  -6   6       32.16       24.87      1.80 o
   3  -6   6       85.78       84.51      2.47 o
   4  -6   6       10.43        5.62      1.76 o
   5  -6   6      176.01      173.29      6.85 o
   6  -6   6       69.28       71.13      3.86 o
   7  -6   6       89.42       84.50      8.27 o
  -7  -5   6       32.65       36.99      5.18 o
  -6  -5   6        2.83        0.74      2.96 o
  -5  -5   6      337.03      284.12     10.96 o
  -4  -5   6        2.94        3.60      2.15 o
  -3  -5   6      677.81      636.75     14.63 o
  -2  -5   6      172.25      163.12      3.82 o
  -1  -5   6      110.51      100.78      3.03 o
   0  -5   6       82.59       65.65      2.09 o
   1  -5   6        0.04        1.11      0.76 o
   2  -5   6        2.96        3.78      0.81 o
   3  -5   6       20.54       13.17      1.45 o
   4  -5   6      246.13      262.58      8.15 o
   5  -5   6      106.35       88.08      5.82 o
   6  -5   6       98.42       92.31      4.21 o
   7  -5   6       30.05       29.45      4.86 o
  -7  -4   6        0.06        3.07      3.26 o
  -6  -4   6        1.75        1.57      2.47 o
  -5  -4   6       14.22       14.16      2.73 o
  -4  -4   6      890.14      872.30     22.54 o
  -3  -4   6      125.95      120.27      3.44 o
  -2  -4   6        2.68       18.10      1.18 o
  -1  -4   6        6.42        6.93      0.75 o
   0  -4   6      279.17      294.12      5.40 o
   1  -4   6       50.49       47.51      1.22 o
   2  -4   6     1059.02     1162.36     20.03 o
   3  -4   6      668.67      661.13     13.03 o
   4  -4   6      366.14      382.83      7.61 o
   5  -4   6       74.48       81.33      2.98 o
   6  -4   6       51.09       48.29      3.38 o
   7  -4   6        9.85        9.95      3.71 o
  -7  -3   6       20.37       27.32      4.68 o
  -6  -3   6        2.48        1.41      2.43 o
  -5  -3   6      123.98      110.88      5.58 o
  -4  -3   6        7.90        7.74      1.75 o
  -3  -3   6      807.45      798.12     14.46 o
  -2  -3   6       62.40       71.66      1.85 o
  -1  -3   6      355.08      380.16      6.69 o
   0  -3   6       44.77       48.13      1.43 o
   1  -3   6     1383.03     1330.43     21.25 o
   2  -3   6       11.83        8.43      0.88 o
   3  -3   6      141.81       99.95      2.86 o
   4  -3   6      489.68      522.52      9.78 o
   5  -3   6        1.74        1.09      1.60 o
   6  -3   6       52.42       54.20      3.38 o
   7  -3   6        1.41        5.19      3.24 o
  -8  -2   6        0.02        3.86      3.31 o
  -7  -2   6        0.03       -1.17      2.51 o
  -6  -2   6      224.57      209.49      8.51 o
  -5  -2   6       34.04       42.99      4.58 o
  -4  -2   6      545.37      561.02     12.95 o
  -3  -2   6      104.02      112.87      2.86 o
  -2  -2   6     7986.32     8096.35    128.62 o
  -1  -2   6      285.02      287.39      4.57 o
   0  -2   6      952.03      939.49     14.99 o
   1  -2   6     1440.95     1445.54     26.28 o
   2  -2   6     3620.90     3663.09     66.65 o
   3  -2   6      576.08      588.73     12.39 o
   4  -2   6        2.17        2.46      2.15 o
   5  -2   6       25.02       26.34      2.66 o
   6  -2   6       73.93       74.88      3.99 o
   7  -2   6       25.44       23.18      7.18 o
  -8  -1   6        3.00        0.00      3.07 o
  -7  -1   6        1.20       -2.47      2.47 o
  -6  -1   6      118.39      110.54      5.45 o
  -5  -1   6       92.06       92.37      6.56 o
  -4  -1   6      163.30      185.70      6.06 o
  -3  -1   6      196.00      262.23      5.33 o
  -2  -1   6       39.41       33.21      1.24 o
  -1  -1   6     5760.41     5650.83     76.42 o
   0  -1   6        7.36        7.27      0.43 o
   1  -1   6      416.60      400.28      7.56 o
   2  -1   6      112.95      112.31      2.64 o
   3  -1   6     6283.41     6774.53    133.53 o
   4  -1   6       15.47       21.62      1.50 o
   5  -1   6      290.13      257.82      7.48 o
   6  -1   6       54.90       52.20      2.89 o
   7  -1   6       55.91       78.37     10.49 o
  -8   0   6        6.99        7.18      4.14 o
  -7   0   6       19.41       13.86      3.31 o
  -6   0   6       55.53       50.79      3.22 o
  -5   0   6       34.95       43.64      5.72 o
  -4   0   6      195.94      179.84      4.23 o
  -3   0   6       42.74       56.00      7.18 o
  -2   0   6     2778.83     2839.79     51.63 o
  -1   0   6      387.67      400.91      6.24 o
   0   0   6      421.63      410.96      6.40 o
   1   0   6      112.35      108.98      2.47 o
   2   0   6      267.27      263.83      5.73 o
   3   0   6      344.01      365.96      7.90 o
   4   0   6     1297.66     1291.76     24.27 o
   5   0   6       59.02       57.33      2.48 o
   6   0   6       18.37       19.64      2.42 o
   7   0   6        0.24        0.14      5.24 o
   8   0   6        9.47       14.35      2.21 o
  -8   1   6        0.10       -0.55      4.42 o
  -7   1   6       11.22       12.72      3.86 o
  -6   1   6        5.22        5.34      1.79 o
  -5   1   6      361.36      344.04      9.65 o
  -4   1   6       81.11       84.23      2.52 o
  -3   1   6        4.03        5.17      0.89 o
  -2   1   6       83.84       82.26      1.92 o
  -1   1   6      930.07      903.79     13.16 o
   0   1   6       11.22       12.81      0.91 o
   1   1   6     8255.92     8205.96    147.54 o
   2   1   6       71.64       70.41      5.26 o
   3   1   6     2266.81     2326.05     46.23 o
   4   1   6       21.11       17.35      1.17 o
   5   1   6      130.96      146.05      5.63 o
   6   1   6       21.54       26.07      2.89 o
   7   1   6       21.45       19.98     10.76 o
  -8   2   6       31.83       38.25      4.49 o
  -7   2   6       73.17       74.69      5.29 o
  -6   2   6       36.58       38.44      3.35 o
  -5   2   6        4.17        5.75      1.96 o
  -4   2   6      366.18      423.44     38.08 o
  -3   2   6       56.91       69.43      9.66 o
  -2   2   6      695.62      852.61     13.32 o
  -1   2   6       13.49       13.56      0.65 o
   0   2   6     3134.99     3205.87     48.05 o
   1   2   6       16.46       19.58      1.30 o
   2   2   6      112.55      121.88      3.18 o
   3   2   6       28.90       27.07      1.62 o
   4   2   6      456.91      450.79     10.00 o
   5   2   6      229.65      233.29      7.99 o
   6   2   6       99.39      112.62      5.02 o
   7   2   6       21.65       27.04      3.46 o
  -8   3   6        7.40        6.94      3.07 o
  -7   3   6        2.38        0.82      2.39 o
  -6   3   6        0.66        2.31      1.47 o
  -5   3   6        5.29        6.08      1.99 o
  -4   3   6      144.92      135.56      4.14 o
  -3   3   6      691.98      659.07     12.21 o
  -2   3   6     1201.60     1201.82     21.57 o
  -1   3   6     2013.76     2070.17     44.09 o
   0   3   6      354.05      380.33      6.00 o
   1   3   6      839.72      921.90     15.25 o
   2   3   6        2.81        2.70      1.00 o
   3   3   6       28.06       20.86      1.28 o
   4   3   6      167.80      170.57      6.27 o
   5   3   6      501.81      513.88     15.35 o
   6   3   6       10.38       13.17      2.32 o
   7   3   6       67.75       75.09      5.75 o
  -8   4   6        4.89        1.01      2.88 o
  -7   4   6        6.11        6.01      2.88 o
  -6   4   6       83.13       77.10      3.82 o
  -5   4   6      107.55      119.56      7.49 o
  -4   4   6      367.32      398.80     15.60 o
  -3   4   6      123.94      130.93      3.34 o
  -2   4   6      162.44      214.70      6.08 o
  -1   4   6      241.81      325.75     12.66 o
   0   4   6       30.34       26.70      1.10 o
   1   4   6      374.78      390.48      6.95 o
   2   4   6      326.13      264.87      5.86 o
   3   4   6        2.13        1.67      1.14 o
   4   4   6      371.18      377.87     11.76 o
   5   4   6        9.64        8.48      3.05 o
   6   4   6        0.03       -2.03      2.30 o
   7   4   6        6.42        5.93      3.40 o
  -7   5   6       39.90       31.70      4.11 o
  -6   5   6       21.39       23.51      2.93 o
  -5   5   6        3.74        6.68      1.99 o
  -4   5   6        2.91        5.02      1.55 o
  -3   5   6       59.87       50.06      2.45 o
  -2   5   6        2.42        0.28      0.95 o
  -1   5   6      627.80      855.15     37.29 o
   0   5   6      276.95      276.99      5.81 o
   1   5   6     4559.32     4682.31     75.10 o
   2   5   6        0.57        1.47      0.85 o
   3   5   6      166.66      151.61      6.61 o
   4   5   6        1.45        3.93      1.88 o
   5   5   6        1.25        1.81      1.59 o
   6   5   6       15.15       26.32      6.07 o
   7   5   6        2.99       -0.16      4.42 o
  -7   6   6        0.13        4.83      3.04 o
  -6   6   6       20.14       13.41      4.14 o
  -5   6   6      117.30      133.56     14.90 o
  -4   6   6      102.85       96.29      4.04 o
  -3   6   6        7.80        6.22      1.67 o
  -2   6   6        6.82        8.50      1.79 o
  -1   6   6      369.70      456.73     15.28 o
   0   6   6      135.15      131.32      3.62 o
   1   6   6       18.53       18.37      1.50 o
   2   6   6      734.83      660.41     15.09 o
   3   6   6       82.85       88.82      3.88 o
   4   6   6      277.49      263.07      8.34 o
   5   6   6        2.52        2.80      2.20 o
   6   6   6      487.67      523.62     20.69 o
  -7   7   6       15.15       25.56      4.49 o
  -6   7   6        1.62        0.73      2.60 o
  -5   7   6        5.21       18.81      5.00 o
  -4   7   6        7.59       10.07      1.98 o
  -3   7   6      240.99      247.84      7.68 o
  -2   7   6        0.05       -0.56      1.24 o
  -1   7   6       46.56       41.89      3.09 o
   0   7   6       48.84       60.43      3.21 o
   1   7   6      156.66      158.07      4.18 o
   2   7   6       60.76      125.29     12.14 o
   3   7   6      775.94      781.90     20.36 o
   4   7   6        4.55        3.98      1.98 o
   5   7   6       83.62       87.96      5.17 o
   6   7   6        2.05        1.53      3.26 o
  -7   8   6        0.79        1.37      6.90 o
  -6   8   6       43.23       53.54      5.38 o
  -5   8   6        9.79       11.26      3.33 o
  -4   8   6        3.43        4.04      1.76 o
  -3   8   6      113.55      119.90      6.08 o
  -2   8   6      441.08      601.77     14.13 o
  -1   8   6        4.80        4.20      1.96 o
   0   8   6        0.21        1.07      2.09 o
   1   8   6       46.86       81.50     20.70 o
   2   8   6      862.77      809.17     21.08 o
   3   8   6       20.27       23.15      2.76 o
   4   8   6       28.12       29.14      3.28 o
   5   8   6        0.26        4.17      2.62 o
   6   8   6        0.05       -0.98      3.26 o
  -6   9   6        2.80        3.29      3.60 o
  -5   9   6       49.37       53.72      4.78 o
  -4   9   6        3.99        4.91      2.18 o
  -3   9   6       79.97       91.55      6.78 o
  -2   9   6        0.16       -2.06      2.06 o
  -1   9   6      478.43      530.22     14.57 o
   0   9   6        0.95        2.17      1.77 o
   1   9   6       32.55       29.21      3.02 o
   2   9   6       40.82       41.98      3.58 o
   3   9   6        4.13        1.72      2.31 o
   4   9   6        2.06        0.62      2.08 o
   5   9   6        0.00        1.04      2.66 o
  -6  10   6       34.24       35.23      5.48 o
  -5  10   6        1.10       -2.66      2.66 o
  -4  10   6        0.29        1.04      2.69 o
  -3  10   6       29.49       31.08      3.53 o
  -2  10   6       15.26       19.57      3.05 o
  -1  10   6      175.95      170.90      7.35 o
   0  10   6      122.71      108.11      7.60 o
   1  10   6       68.44       82.87      8.99 o
   2  10   6        0.13        9.05      2.60 o
   3  10   6       22.48       21.71      3.43 o
   4  10   6       73.64       72.85      7.15 o
   5  10   6        0.41        0.73      2.51 o
  -5  11   6       27.71       24.91      3.79 o
  -4  11   6       65.19       64.02      5.06 o
  -3  11   6      126.37      184.83      7.79 o
  -2  11   6        0.19       -1.83      2.48 o
  -1  11   6      131.41      126.74      6.22 o
   0  11   6       24.11       25.56      5.03 o
   1  11   6        1.46        9.81      4.08 o
   2  11   6      146.08      138.50      7.85 o
   3  11   6       29.07       33.29      4.20 o
   4  11   6       28.45       30.56      6.16 o
  -5  12   6        1.66        4.01      3.47 o
  -4  12   6       28.04       31.81      4.24 o
  -3  12   6       20.46       33.00      4.14 o
  -2  12   6        4.73        7.10      3.24 o
  -1  12   6        9.51       13.52      5.07 o
   0  12   6        2.52        7.02      4.42 o
   1  12   6       38.22       46.66      8.00 o
   2  12   6       27.93       39.62     13.80 o
   3  12   6        0.53       -1.21      3.67 o
  -4  13   6        5.95        0.04      3.55 o
  -3  13   6        0.22       -0.64      3.43 o
  -2  13   6       22.53       29.98      5.48 o
  -1  13   6       22.46       21.64      5.70 o
   0  13   6       33.08       29.66      6.22 o
   1  13   6        1.01        0.24      3.97 o
   2  13   6        0.23       -2.55      3.76 o
  -2  14   6       24.96       26.52      6.82 o
  -1  14   6        1.45        3.23      5.00 o
   0  14   6      115.75      128.56     10.60 o
   1  14   6       15.37        9.23      5.30 o
  -2 -14   7        0.22       -2.43      4.59 o
  -1 -14   7       37.45       30.08      6.50 o
   0 -14   7       19.15       20.97      6.63 o
   1 -14   7        0.01       -3.14      5.03 o
   2 -14   7       16.26       11.81      3.28 o
   3 -14   7        1.75       -2.73      2.73 o
  -3 -13   7        2.60       11.59      8.28 o
  -2 -13   7       62.62       60.91      7.38 o
  -1 -13   7        0.86       -3.84      3.84 o
   0 -13   7        9.65        8.54      4.87 o
   1 -13   7       10.17        1.17      3.17 o
   2 -13   7        1.25       -0.29      2.40 o
   3 -13   7        8.16        7.10      3.93 o
   4 -13   7       27.41       24.20      3.50 o
  -4 -12   7        2.49        3.86      6.62 o
  -3 -12   7        0.00        5.52      7.18 o
  -2 -12   7       20.45       19.44      5.26 o
  -1 -12   7        7.21        5.08      4.63 o
   0 -12   7       10.01        3.31      4.29 o
   1 -12   7       17.17       19.45      3.88 o
   2 -12   7       41.81       37.12      4.82 o
   3 -12   7       57.89       61.37      4.26 o
   4 -12   7        2.47        7.21      2.68 o
   5 -12   7        3.15        1.44      2.95 o
  -4 -11   7        1.12        3.31      6.62 o
  -3 -11   7        5.52        4.71      4.63 o
  -2 -11   7       69.00       67.36      6.43 o
  -1 -11   7       71.51       67.92     12.42 o
   0 -11   7      212.65      207.10      7.43 o
   1 -11   7        8.57        6.53      2.47 o
   2 -11   7       21.42       21.27      2.76 o
   3 -11   7       25.24       23.08      2.94 o
   4 -11   7       43.31       37.57      3.58 o
   5 -11   7        1.76       -2.20      2.20 o
   6 -11   7        3.31        3.05      2.43 o
  -5 -10   7        3.18        4.34      3.97 o
  -4 -10   7        0.01       -1.88      3.17 o
  -3 -10   7       64.98       69.86      4.52 o
  -2 -10   7        0.49        1.63      6.35 o
  -1 -10   7       92.14       83.83      6.82 o
   0 -10   7        4.32        4.36      1.95 o
   1 -10   7        0.28       -1.56      1.56 o
   2 -10   7       40.62       38.76      3.05 o
   3 -10   7      140.52      137.75      5.47 o
   4 -10   7        0.50        1.79      1.89 o
   5 -10   7       25.52       24.61      2.87 o
   6 -10   7        0.00        0.40      2.39 o
  -6  -9   7       12.52       22.95      5.18 o
  -5  -9   7        1.36       -0.99      3.57 o
  -4  -9   7       34.89       41.35      7.53 o
  -3  -9   7        8.04        9.16      2.51 o
  -2  -9   7      104.79      104.81      4.45 o
  -1  -9   7       12.21       11.78      2.24 o
   0  -9   7       56.03       56.60      3.42 o
   1  -9   7       51.35       50.26      3.05 o
   2  -9   7      323.73      303.13      8.60 o
   3  -9   7       12.17       16.26      2.36 o
   4  -9   7        2.59       -0.46      1.67 o
   5  -9   7        5.97        4.63      3.01 o
   6  -9   7       19.29       17.53      3.07 o
  -6  -8   7        1.33        1.60      3.76 o
  -5  -8   7       31.49       33.80      9.38 o
  -4  -8   7        1.16        1.88      2.94 o
  -3  -8   7       27.43       30.81      2.71 o
  -2  -8   7       17.49       15.68      2.25 o
  -1  -8   7      162.50      151.47      4.38 o
   0  -8   7      905.21      930.55     20.30 o
   1  -8   7      441.67      431.12     10.74 o
   2  -8   7       15.40       15.62      2.02 o
   3  -8   7      195.96      200.58      7.43 o
   4  -8   7        2.70       -0.23      1.50 o
   5  -8   7       32.53       27.28      2.90 o
   6  -8   7        4.15        8.54      2.30 o
   7  -8   7        1.53        0.48      2.63 o
  -6  -7   7        5.48        2.21      5.80 o
  -5  -7   7        3.03       -1.52      2.84 o
  -4  -7   7      192.23      183.25      8.11 o
  -3  -7   7        0.88        1.49      1.78 o
  -2  -7   7      240.24      223.38      5.85 o
  -1  -7   7       34.25       39.71      2.93 o
   0  -7   7      247.43      238.90      5.65 o
   1  -7   7        4.06        4.83      1.21 o
   2  -7   7        0.52       -0.13      1.16 o
   3  -7   7       20.75       20.89      2.14 o
   4  -7   7       24.92       24.03      1.84 o
   5  -7   7      224.61      214.91      7.15 o
   6  -7   7       65.86       68.96      4.07 o
   7  -7   7        4.94        3.93      1.86 o
  -7  -6   7      173.31      216.22     12.32 o
  -6  -6   7        1.96        4.51      3.26 o
  -5  -6   7       43.20       51.91      4.39 o
  -4  -6   7       12.02        7.86      2.51 o
  -3  -6   7      458.24      426.69     10.58 o
  -2  -6   7       62.66       60.57      2.11 o
  -1  -6   7       15.02       30.78      1.91 o
   0  -6   7       17.86       19.44      1.38 o
   1  -6   7      103.31      126.19      3.23 o
   2  -6   7      426.95      433.77     12.61 o
   3  -6   7       40.36       34.29      1.93 o
   4  -6   7      126.07      116.47      3.74 o
   5  -6   7       33.61       37.23      4.62 o
   6  -6   7       13.71       12.73      2.38 o
   7  -6   7        0.19       -3.56      5.26 o
  -7  -5   7        2.07        4.97      6.62 o
  -6  -5   7       67.10       83.17      6.74 o
  -5  -5   7        6.08        4.93      2.67 o
  -4  -5   7       17.79       13.62      2.75 o
  -3  -5   7        0.08       -0.71      1.22 o
  -2  -5   7      624.14      602.47     10.60 o
  -1  -5   7      366.27      375.60      8.60 o
   0  -5   7      908.88      896.68     16.24 o
   1  -5   7      181.42      175.88      3.93 o
   2  -5   7       17.59        9.87      0.88 o
   3  -5   7      142.29      137.95      3.83 o
   4  -5   7       84.88       83.04      3.21 o
   5  -5   7       56.02       64.48      2.99 o
   6  -5   7        8.04        2.01      2.07 o
   7  -5   7       35.74       36.40      5.06 o
  -7  -4   7       26.37       36.30      5.18 o
  -6  -4   7        9.59        8.10      3.26 o
  -5  -4   7      277.05      266.48     10.15 o
  -4  -4   7       15.36       15.83      2.24 o
  -3  -4   7       10.57       11.58      1.26 o
  -2  -4   7       13.81       14.94      0.97 o
  -1  -4   7      496.98      508.23      9.28 o
   0  -4   7        7.65       10.57      0.80 o
   1  -4   7       42.64       28.91      0.96 o
   2  -4   7      914.86      932.48     16.36 o
   3  -4   7      440.83      468.30      9.55 o
   4  -4   7       53.40       50.48      1.91 o
   5  -4   7       15.00       14.17      1.27 o
   6  -4   7       43.59       47.43      3.38 o
   7  -4   7        9.94       10.21      7.09 o
  -7  -3   7        0.87        1.56      3.59 o
  -6  -3   7       71.33       59.66      6.49 o
  -5  -3   7       21.05       19.94      3.92 o
  -4  -3   7      275.91      273.44      7.36 o
  -3  -3   7       50.70       53.12      2.09 o
  -2  -3   7     1337.77     1381.27     22.56 o
  -1  -3   7       13.36       10.29      0.74 o
   0  -3   7     1128.75     1045.07     18.02 o
   1  -3   7       28.57       29.99      1.11 o
   2  -3   7       13.18       13.35      0.90 o
   3  -3   7      258.88      262.07      5.63 o
   4  -3   7      211.32      225.74      5.53 o
   5  -3   7      111.15      103.34      4.24 o
   6  -3   7       81.95       87.67      4.26 o
   7  -3   7       42.08       47.47      8.83 o
  -7  -2   7        5.40        1.93      3.31 o
  -6  -2   7        3.32        5.61      1.96 o
  -5  -2   7       43.73       44.29      3.14 o
  -4  -2   7      126.61      159.91     14.82 o
  -3  -2   7       15.47        9.02      1.29 o
  -2  -2   7        0.04        1.67      0.60 o
  -1  -2   7       35.68       41.62      1.17 o
   0  -2   7       51.08       51.74      1.41 o
   1  -2   7       63.57       67.63      1.67 o
   2  -2   7        7.12        7.96      0.78 o
   3  -2   7      669.69      620.90     11.96 o
   4  -2   7       18.04       18.15      1.03 o
   5  -2   7      231.90      223.59      7.51 o
   6  -2   7      110.25      118.54      4.79 o
   7  -2   7       14.54       23.73      7.18 o
  -8  -1   7        4.41        7.28      3.50 o
  -7  -1   7        0.02        1.47      2.47 o
  -6  -1   7       46.03       42.36      3.43 o
  -5  -1   7        2.16        2.79      1.31 o
  -4  -1   7     1423.82     1415.95     27.79 o
  -3  -1   7        2.27        3.91      0.84 o
  -2  -1   7       31.25       32.40      1.38 o
  -1  -1   7      257.30      260.51      4.27 o
   0  -1   7      263.24      247.59      4.26 o
   1  -1   7      274.32      279.79      5.99 o
   2  -1   7     2266.19     2272.40     45.01 o
   3  -1   7     2216.17     2400.07     44.07 o
   4  -1   7      243.86      243.61      5.35 o
   5  -1   7       56.21       47.72      3.62 o
   6  -1   7        0.02        0.54      0.74 o
   7  -1   7       80.50       77.82     10.49 o
  -8   0   7        0.08       -1.29      3.59 o
  -7   0   7       62.61       74.08      5.68 o
  -6   0   7        0.23       -0.11      2.39 o
  -5   0   7      147.98      148.47      4.73 o
  -4   0   7        2.12        3.70      1.06 o
  -3   0   7     4105.18     4484.77     77.19 o
  -2   0   7      251.75      270.86     15.77 o
  -1   0   7      203.12      201.41      3.41 o
   0   0   7        2.02        2.54      0.46 o
   1   0   7     1762.00     1732.13     31.49 o
   2   0   7        3.76        2.44      0.91 o
   3   0   7      517.30      541.69     12.55 o
   4   0   7       56.89       58.30      2.04 o
   5   0   7      190.45      185.80      4.60 o
   6   0   7      142.10      148.65      5.59 o
   7   0   7       44.74       47.93      3.50 o
  -8   1   7       21.64       20.86      4.00 o
  -7   1   7       25.41       21.26      4.75 o
  -6   1   7      138.59      139.44      5.29 o
  -5   1   7        8.32        7.31      2.27 o
  -4   1   7      165.91      186.05      4.60 o
  -3   1   7        2.29        0.56      0.64 o
  -2   1   7     2165.87     2200.65     33.59 o
  -1   1   7      239.39      248.48      3.95 o
   0   1   7     1496.68     1416.65     22.37 o
   1   1   7      200.92      204.43      3.87 o
   2   1   7     1563.86     1749.65     34.89 o
   3   1   7       33.73       33.24      1.43 o
   4   1   7       10.42        4.96      1.21 o
   5   1   7      774.25      763.55     21.18 o
   6   1   7      140.13      149.07      5.92 o
   7   1   7       23.17       28.71      4.69 o
  -8   2   7        1.77        1.74      3.01 o
  -7   2   7       17.89       19.23      3.28 o
  -6   2   7       13.87       12.59      2.10 o
  -5   2   7      375.42      349.38      9.83 o
  -4   2   7      115.61      142.15      8.56 o
  -3   2   7     1288.05     1321.16     21.86 o
  -2   2   7      130.43      139.73      2.96 o
  -1   2   7      167.75      177.49      3.21 o
   0   2   7      309.00      317.79      5.28 o
   1   2   7       19.55       22.00      0.94 o
   2   2   7      185.65      220.32      6.66 o
   3   2   7     1130.95     1187.17     24.15 o
   4   2   7      175.16      164.34      5.78 o
   5   2   7      387.23      404.28     12.37 o
   6   2   7        0.47        0.51      1.63 o
   7   2   7        0.23       -1.10      3.31 o
  -8   3   7       11.55       15.20      3.50 o
  -7   3   7        7.37        2.01      3.04 o
  -6   3   7       90.48       92.51      4.23 o
  -5   3   7        1.16        0.81      1.26 o
  -4   3   7       63.65       71.32      4.26 o
  -3   3   7      201.29      232.58      5.42 o
  -2   3   7       15.08       19.50      1.52 o
  -1   3   7        4.96        4.78      0.68 o
   0   3   7      721.32      659.58      9.99 o
   1   3   7       34.22       39.11      1.26 o
   2   3   7      745.53      772.94     15.09 o
   3   3   7       85.63       95.04      3.65 o
   4   3   7      357.42      343.46     10.83 o
   5   3   7        3.17        2.73      1.95 o
   6   3   7        0.30        0.92      1.95 o
   7   3   7        8.98        8.17      4.42 o
  -8   4   7       27.10       23.18      4.42 o
  -7   4   7      129.79      142.80      7.44 o
  -6   4   7        1.75        0.90      2.55 o
  -5   4   7       30.68       30.44      3.01 o
  -4   4   7        0.00        2.76      1.66 o
  -3   4   7        0.89        0.80      1.36 o
  -2   4   7       58.92       60.67      2.06 o
  -1   4   7     1593.87     1906.77     57.58 o
   0   4   7       23.36       26.45      1.13 o
   1   4   7     3371.93     3409.61     51.67 o
   2   4   7        9.21       12.44      1.18 o
   3   4   7      513.40      476.52     12.00 o
   4   4   7       10.92       11.15      3.28 o
   5   4   7      310.59      330.97     10.90 o
   6   4   7       18.38       21.00      2.81 o
   7   4   7       69.16       72.54     10.49 o
  -7   5   7        1.79        0.76      4.90 o
  -6   5   7        7.75        8.21      4.93 o
  -5   5   7      288.78      281.45      8.68 o
  -4   5   7      104.04       90.55      3.82 o
  -3   5   7        3.86        2.51      1.10 o
  -2   5   7      301.33      306.79     11.94 o
  -1   5   7      173.82      218.01      8.76 o
   0   5   7      164.84      144.03      3.61 o
   1   5   7       34.94       40.87      1.75 o
   2   5   7        4.06        1.63      0.99 o
   3   5   7        2.72        1.33      1.42 o
   4   5   7     1318.65     1360.19     33.13 o
   5   5   7        3.76        3.72      1.86 o
   6   5   7      226.92      256.71     10.52 o
   7   5   7        0.22       -1.98      2.91 o
  -7   6   7        1.14       -0.83      2.62 o
  -6   6   7        0.83        1.39      2.60 o
  -5   6   7       37.51       54.09      4.97 o
  -4   6   7        0.03        3.16      1.56 o
  -3   6   7      163.16      155.69      4.83 o
  -2   6   7       26.37       20.83      1.97 o
  -1   6   7      995.21     1185.68     28.93 o
   0   6   7      404.06      411.11      8.31 o
   1   6   7        6.05        2.14      1.20 o
   2   6   7        0.17        5.31      1.54 o
   3   6   7     1733.58     1607.56     38.96 o
   4   6   7        6.83        8.92      2.08 o
   5   6   7       48.05       53.56      3.99 o
   6   6   7       20.99       23.50      4.59 o
  -7   7   7       21.76       26.91     10.49 o
  -6   7   7        0.97        3.39      3.07 o
  -5   7   7        4.20        5.00      2.22 o
  -4   7   7      184.42      178.03      6.23 o
  -3   7   7       17.91       15.82      3.13 o
  -2   7   7        0.25       -0.61      1.19 o
  -1   7   7      135.54      160.43      7.78 o
   0   7   7     2563.25     2632.76     46.23 o
   1   7   7       38.90       46.95      2.24 o
   2   7   7      553.76      526.08     14.40 o
   3   7   7       58.15       55.56      3.68 o
   4   7   7        0.11        2.11      1.86 o
   5   7   7        0.01       -0.62      2.12 o
   6   7   7        1.59       11.04      5.52 o
  -7   8   7        4.25       -0.18      8.55 o
  -6   8   7        0.02        2.81      4.14 o
  -5   8   7       19.12       24.73      4.66 o
  -4   8   7        1.58        1.01      2.10 o
  -3   8   7      178.42      191.32      6.12 o
  -2   8   7        0.17        3.54      1.65 o
  -1   8   7       42.23       42.85      2.96 o
   0   8   7       53.29       55.82      2.74 o
   1   8   7      579.45      528.45     14.54 o
   2   8   7       18.61       18.34      4.24 o
   3   8   7       78.28       80.13      4.39 o
   4   8   7       14.61       13.54      2.90 o
   5   8   7      175.39      211.12     10.34 o
   6   8   7        0.01       -1.22      3.59 o
  -6   9   7       11.45        4.81      3.57 o
  -5   9   7       20.79       26.08      4.91 o
  -4   9   7      173.30      160.24      6.41 o
  -3   9   7       10.18        9.28      2.18 o
  -2   9   7      151.87      203.71      7.42 o
  -1   9   7      181.48      187.00      6.89 o
   0   9   7      288.51      300.66      7.79 o
   1   9   7        6.06        2.91      2.11 o
   2   9   7       42.83       49.67      8.28 o
   3   9   7       31.14       34.20      3.42 o
   4   9   7       39.12       42.53      4.14 o
   5   9   7        0.69        0.85      2.66 o
  -6  10   7        0.79        1.84      4.69 o
  -5  10   7        1.15        0.37      3.27 o
  -4  10   7       10.01       13.21      2.96 o
  -3  10   7       21.66       26.62      4.94 o
  -2  10   7       13.08       13.99      2.92 o
  -1  10   7       18.84       14.97      3.03 o
   0  10   7       22.55       17.11      5.52 o
   1  10   7      117.27      128.16      7.29 o
   2  10   7      335.90      340.44     10.97 o
   3  10   7       75.21       91.18      5.82 o
   4  10   7        4.20       -0.68      2.39 o
   5  10   7       22.58       19.44      3.48 o
  -5  11   7       24.42       26.53      3.99 o
  -4  11   7       85.25       88.44     10.23 o
  -3  11   7        4.23        5.30      2.97 o
  -2  11   7       11.74       18.35      3.30 o
  -1  11   7        1.23        0.09      3.32 o
   0  11   7        3.71        0.52     11.04 o
   1  11   7      120.70      120.52      8.77 o
   2  11   7       74.66       85.05      6.48 o
   3  11   7        0.22        1.58      2.53 o
   4  11   7       50.38       70.34      6.04 o
  -5  12   7        0.16       -3.89      3.89 o
  -4  12   7        0.00        5.06      3.12 o
  -3  12   7        3.17       -0.61      2.92 o
  -2  12   7      154.15      161.57      7.42 o
  -1  12   7       75.87       83.12     12.42 o
   0  12   7       54.92       45.09      6.36 o
   1  12   7       44.33       44.53      6.36 o
   2  12   7       59.48       48.13      7.45 o
   3  12   7        1.50        1.66      5.80 o
  -4  13   7        0.14       -1.69      4.14 o
  -3  13   7        3.00        2.82      3.39 o
  -2  13   7       10.01       19.46      5.82 o
  -1  13   7        5.22        1.85      4.48 o
   0  13   7        7.72        4.42      4.49 o
   1  13   7       45.09       41.95      7.45 o
   2  13   7        1.04       -4.14      4.14 o
  -2  14   7        7.21        3.06      5.65 o
  -1  14   7       16.18       19.65      8.55 o
   0  14   7        2.57       -0.32      5.30 o
  -2 -14   8        0.66       -0.55      5.52 o
  -1 -14   8        0.10        2.50      5.03 o
   0 -14   8        1.35       -3.27      4.77 o
   1 -14   8       35.13       35.45      9.93 o
   2 -14   8        2.15       -2.84      2.84 o
   3 -14   8       31.40       35.37      4.08 o
  -3 -13   8        0.77        0.55      7.73 o
  -2 -13   8        5.79        3.31      4.37 o
  -1 -13   8       30.18       37.27      6.43 o
   0 -13   8       55.55       67.01      7.42 o
   1 -13   8       79.80       89.05      5.90 o
   2 -13   8       16.03       13.36      2.99 o
   3 -13   8        0.05       -0.71      2.42 o
   4 -13   8       14.60        5.64      3.16 o
  -4 -12   8        5.89       16.56      8.28 o
  -3 -12   8        0.65        4.42      7.18 o
  -2 -12   8       63.79       52.62     11.87 o
  -1 -12   8      109.12      104.66      8.56 o
   0 -12   8       57.78       62.41      7.02 o
   1 -12   8       13.75       15.63      2.92 o
   2 -12   8        0.28       -1.39      2.16 o
   3 -12   8       23.81       18.26      3.09 o
   4 -12   8        1.64       -0.89      2.47 o
   5 -12   8        1.56        2.79      2.65 o
  -4 -11   8       24.85       32.56      9.38 o
  -3 -11   8       59.67       50.78      8.83 o
  -2 -11   8       12.06       11.41      4.08 o
  -1 -11   8       51.63       57.46     11.87 o
   0 -11   8        0.77        0.93      2.03 o
   1 -11   8        7.07        7.24      2.37 o
   2 -11   8       20.94       23.04      2.84 o
   3 -11   8      143.28      132.84      5.61 o
   4 -11   8       78.41       75.09      4.52 o
   5 -11   8        5.59        5.57      2.92 o
  -5 -10   8        0.19       -0.44      3.34 o
  -4 -10   8       12.12       11.64      4.18 o
  -3 -10   8        5.15        2.63      2.86 o
  -2 -10   8       38.30       44.12      5.42 o
  -1 -10   8       13.85       14.90      4.29 o
   0 -10   8       82.50       83.98      4.35 o
   1 -10   8      328.82      323.98      9.01 o
   2 -10   8      210.94      211.15      9.02 o
   3 -10   8        9.63       13.15      2.44 o
   4 -10   8        3.35       -0.21      1.88 o
   5 -10   8        2.68        1.54      3.49 o
   6 -10   8        2.43        0.33      2.40 o
  -6  -9   8        0.01        5.57      4.49 o
  -5  -9   8        5.08        9.62      5.24 o
  -4  -9   8        3.26       -0.29      2.32 o
  -3  -9   8        0.31       -1.58      1.58 o
  -2  -9   8       72.74       61.35      6.03 o
  -1  -9   8      528.70      521.81     13.88 o
   0  -9   8       13.47       16.53      2.41 o
   1  -9   8      165.09      164.41      5.63 o
   2  -9   8        0.07       -1.66      1.66 o
   3  -9   8       73.88       70.01      3.74 o
   4  -9   8       18.14       13.19      2.24 o
   5  -9   8       26.92       26.25      2.66 o
   6  -9   8       62.46       53.24      4.19 o
  -6  -8   8       59.51       53.09      6.74 o
  -5  -8   8        0.16        0.49      3.17 o
  -4  -8   8       44.17       45.75      3.88 o
  -3  -8   8        1.42       -0.59      1.48 o
  -2  -8   8      324.48      317.39      8.31 o
  -1  -8   8        8.41        7.73      1.51 o
   0  -8   8       19.74       15.97      2.20 o
   1  -8   8        4.78        4.68      1.69 o
   2  -8   8       12.76       12.51      2.00 o
   3  -8   8        1.72        5.44      1.78 o
   4  -8   8      128.13      117.34      8.20 o
   5  -8   8       74.44       63.35      3.95 o
   6  -8   8       37.63       36.10      3.43 o
   7  -8   8       27.28       31.79      3.19 o
  -6  -7   8        0.83        0.37      2.96 o
  -5  -7   8       48.91       53.58      9.93 o
  -4  -7   8        1.51        0.13      1.91 o
  -3  -7   8      488.83      462.22     11.56 o
  -2  -7   8        4.60        3.95      1.42 o
  -1  -7   8       17.96       17.58      1.60 o
   0  -7   8        0.01        1.15      0.95 o
   1  -7   8      585.49      571.21     11.91 o
   2  -7   8       27.59       25.30      2.11 o
   3  -7   8       90.42       90.62      3.84 o
   4  -7   8       75.35       75.64      4.08 o
   5  -7   8        0.11       -0.96      1.21 o
   6  -7   8       20.15       25.14      3.11 o
   7  -7   8        2.31        5.08      4.06 o
  -7  -6   8        1.88        1.25      3.83 o
  -6  -6   8       82.15       88.65      7.25 o
  -5  -6   8        0.41       -1.07      2.05 o
  -4  -6   8       50.92       71.00      4.07 o
  -3  -6   8       18.83       18.55      1.75 o
  -2  -6   8       22.62       21.57      1.68 o
  -1  -6   8      326.30      344.30      7.53 o
   0  -6   8      211.02      206.60      4.97 o
   1  -6   8       50.76       67.78      2.08 o
   2  -6   8      702.96      653.33     13.38 o
   3  -6   8        3.82        2.31      0.97 o
   4  -6   8       44.14       34.62      1.86 o
   5  -6   8      180.97      153.89      5.94 o
   6  -6   8       30.34       27.67      2.34 o
   7  -6   8       22.02       17.89      4.39 o
  -7  -5   8        0.05        1.66      3.46 o
  -6  -5   8        1.15        2.97      3.26 o
  -5  -5   8      157.11      149.41      6.14 o
  -4  -5   8        3.45        1.69      1.53 o
  -3  -5   8       41.18       36.92      2.25 o
  -2  -5   8       58.01       53.90      1.92 o
  -1  -5   8     3049.70     3075.09     56.03 o
   0  -5   8        0.09       -0.58      0.58 o
   1  -5   8      283.57      268.41      5.97 o
   2  -5   8      344.47      340.46      7.02 o
   3  -5   8       12.50       14.49      1.04 o
   4  -5   8       54.77       49.10      2.20 o
   5  -5   8       61.44       67.28      3.98 o
   6  -5   8       31.49       31.38      3.12 o
   7  -5   8        3.53        0.19      3.61 o
  -7  -4   8        0.02       -1.29      2.96 o
  -6  -4   8       21.80       25.96      9.66 o
  -5  -4   8        0.04       -1.57      1.57 o
  -4  -4   8      191.31      178.14      5.56 o
  -3  -4   8        0.01       -0.74      0.76 o
  -2  -4   8       93.25       67.05      2.10 o
  -1  -4   8      270.79      246.08      5.39 o
   0  -4   8       21.19       18.07      1.02 o
   1  -4   8      333.58      391.91      6.76 o
   2  -4   8        0.28       -0.05      0.49 o
   3  -4   8      124.34      139.20      5.78 o
   4  -4   8      491.94      486.81     10.01 o
   5  -4   8        0.51        0.27      1.30 o
   6  -4   8      102.24      100.34      4.66 o
   7  -4   8      107.95      102.09      5.54 o
  -7  -3   8        2.18        2.18      2.91 o
  -6  -3   8        1.32        2.51      2.39 o
  -5  -3   8        6.35        7.65      1.91 o
  -4  -3   8       18.64       19.33      1.73 o
  -3  -3   8     1352.89     1416.39     27.15 o
  -2  -3   8        4.90        4.34      0.73 o
  -1  -3   8        9.30        8.31      0.81 o
   0  -3   8        0.12       -0.02      0.45 o
   1  -3   8      231.95      201.01      4.03 o
   2  -3   8        4.04        6.69      1.28 o
   3  -3   8      391.75      355.66      6.94 o
   4  -3   8      441.68      453.28      9.27 o
   5  -3   8      191.46      173.60      5.69 o
   6  -3   8       79.90       68.05      3.86 o
   7  -3   8       53.66       59.92      6.07 o
  -7  -2   8        0.95        0.55      4.14 o
  -6  -2   8       51.12       58.32      4.33 o
  -5  -2   8        1.93        1.02      1.37 o
  -4  -2   8       40.53       41.57      2.54 o
  -3  -2   8       32.96       38.46      2.06 o
  -2  -2   8       33.74       39.68      1.59 o
  -1  -2   8        6.55        5.55      0.64 o
   0  -2   8      428.93      403.30      6.79 o
   1  -2   8       25.91       29.17      1.02 o
   2  -2   8     1523.59     1499.91     30.04 o
   3  -2   8      178.26      170.78      3.96 o
   4  -2   8      158.42      151.14      3.92 o
   5  -2   8       31.88       35.68      3.29 o
   6  -2   8        6.76       11.57      2.28 o
  -8  -1   8        6.71        3.12      5.80 o
  -7  -1   8       18.02       17.62      3.86 o
  -6  -1   8        0.47       -1.40      1.40 o
  -5  -1   8      103.05       97.25      4.15 o
  -4  -1   8       45.28       44.73      4.87 o
  -3  -1   8       85.10      103.03      2.78 o
  -2  -1   8       25.63       21.53      0.92 o
  -1  -1   8      970.27      890.64     13.59 o
   0  -1   8       49.96       44.77      1.23 o
   1  -1   8      290.28      283.14      6.10 o
   2  -1   8      486.89      465.78      9.78 o
   3  -1   8       76.23       87.74      2.47 o
   4  -1   8        8.10        9.91      0.99 o
   5  -1   8       80.86       72.54      2.68 o
   6  -1   8      146.95      147.56      9.24 o
  -8   0   8       14.94       19.63      3.95 o
  -7   0   8        0.14       -2.51      2.51 o
  -6   0   8        0.06       -0.37      1.47 o
  -5   0   8        4.18        5.47      1.25 o
  -4   0   8      218.93      202.86      5.07 o
  -3   0   8      804.58      983.62     35.66 o
  -2   0   8      676.22      662.36     12.76 o
  -1   0   8       28.10       34.38      1.00 o
   0   0   8     4344.63     4293.75     66.83 o
   1   0   8       45.71       50.50      1.44 o
   2   0   8      399.46      357.53      7.70 o
   3   0   8       14.46       13.66      0.96 o
   4   0   8      497.97      479.63     10.41 o
   5   0   8      337.25      330.84      7.24 o
   6   0   8       33.05       36.90      3.36 o
   7   0   8        7.38        3.82      2.48 o
  -8   1   8        2.39        3.20      3.86 o
  -7   1   8        0.14       -0.87      1.99 o
  -6   1   8       10.09       10.62      1.85 o
  -5   1   8      215.14      206.41      5.98 o
  -4   1   8       93.81      112.66      6.66 o
  -3   1   8      761.22      707.89     12.08 o
  -2   1   8       47.56       60.71      2.32 o
  -1   1   8      205.53      235.13      3.83 o
   0   1   8       36.64       39.13      1.16 o
   1   1   8       52.96       36.61      1.31 o
   2   1   8      379.02      430.56      9.25 o
   3   1   8       68.28       60.32      2.11 o
   4   1   8       31.48       26.99      1.88 o
   5   1   8      449.32      427.08     12.80 o
   6   1   8       19.84       20.29      2.54 o
   7   1   8        0.53        0.38      3.86 o
  -8   2   8       19.25       16.65      4.00 o
  -7   2   8        1.99       -2.39      2.42 o
  -6   2   8      169.74      160.25      5.28 o
  -5   2   8       27.76       28.12      7.45 o
  -4   2   8       31.42       67.14      2.72 o
  -3   2   8      187.76      228.05      6.30 o
  -2   2   8       58.15       65.11      1.79 o
  -1   2   8       47.57       53.89      1.41 o
   0   2   8       24.71       24.43      0.96 o
   1   2   8       13.98       12.37      0.74 o
   2   2   8     7046.12     7414.36    133.25 o
   3   2   8        6.68        7.08      1.05 o
   4   2   8      199.37      211.52      6.12 o
   5   2   8        3.97       -0.44      2.50 o
   6   2   8       92.72       99.92      4.97 o
   7   2   8       46.69       55.42      4.44 o
  -8   3   8        7.08        3.91      4.14 o
  -7   3   8      100.22      108.74     11.71 o
  -6   3   8        3.43        3.12      1.80 o
  -5   3   8       10.43        8.58      1.92 o
  -4   3   8      173.51      190.13      4.78 o
  -3   3   8      820.45      833.65     14.22 o
  -2   3   8       85.33       78.95      2.28 o
  -1   3   8      469.05      453.34      7.59 o
   0   3   8      142.67      145.43      2.73 o
   1   3   8      711.71      735.24     12.10 o
   2   3   8        0.51       -0.67      0.67 o
   3   3   8      106.31      111.50      3.38 o
   4   3   8       37.29       34.69      2.77 o
   5   3   8      409.43      428.31     13.16 o
   6   3   8        8.83        4.14      2.15 o
   7   3   8      104.19      112.95      7.02 o
  -7   4   8       16.49       24.41      3.60 o
  -6   4   8       22.28       17.80      2.63 o
  -5   4   8        6.52        6.48      1.79 o
  -4   4   8      108.16      104.04      3.36 o
  -3   4   8      168.95      192.28      4.87 o
  -2   4   8      145.17      117.01      3.08 o
  -1   4   8      602.79      682.54     22.20 o
   0   4   8     1575.43     1636.48     25.34 o
   1   4   8       10.65       12.03      1.02 o
   2   4   8      209.02      212.87      5.06 o
   3   4   8        9.22        9.99      1.75 o
   4   4   8     1374.70     1366.14     36.62 o
   5   4   8       31.53       37.26      3.28 o
   6   4   8       33.92       38.65      3.49 o
   7   4   8       14.92       23.80      7.45 o
  -7   5   8       22.45       22.01      3.73 o
  -6   5   8        8.19        5.39      2.77 o
  -4   5   8       33.60       41.18      3.45 o
  -3   5   8      123.52      107.53      3.52 o
  -2   5   8       19.78       22.80      1.71 o
  -1   5   8       11.67        7.96      0.98 o
   0   5   8       13.66       16.64      1.23 o
   1   5   8      678.97      664.57     10.85 o
   2   5   8       25.17       24.68      1.67 o
   3   5   8     1315.35     1253.56     30.52 o
   4   5   8        0.12        0.56      1.66 o
   5   5   8       46.04       53.57      3.45 o
   6   5   8        0.11       -0.76      2.16 o
   7   5   8       20.84       23.25      4.26 o
  -7   6   8        3.07        1.05      3.10 o
  -6   6   8       25.78       32.15      4.44 o
  -5   6   8       41.47       48.93      3.48 o
  -4   6   8        4.63        4.41      2.15 o
  -3   6   8        7.71        8.75      1.71 o
  -2   6   8        6.39        9.59      1.55 o
  -1   6   8       29.40       31.14      1.63 o
   0   6   8     1023.24      978.74     18.04 o
   1   6   8        6.44        7.87      1.15 o
   2   6   8      544.99      497.83     11.86 o
   3   6   8       23.32       25.35      3.43 o
   4   6   8       70.83       70.65      3.92 o
   5   6   8        0.02       -0.38      1.82 o
   6   6   8        7.20        4.31      2.62 o
  -7   7   8       36.35       47.37      5.52 o
  -6   7   8       37.00       32.13      4.94 o
  -5   7   8        0.00       -2.09      2.09 o
  -4   7   8        0.01        3.89      2.15 o
  -3   7   8      176.99      176.49      6.17 o
  -2   7   8       28.72       38.70      2.49 o
  -1   7   8      204.23      204.93      5.11 o
   0   7   8     1053.63     1042.33     19.31 o
   1   7   8       74.91       75.86      3.48 o
   2   7   8       46.72       48.37      3.31 o
   3   7   8       21.76       28.46      2.85 o
   4   7   8        1.10        2.16      1.98 o
   5   7   8      122.30      138.74      6.66 o
   6   7   8        2.88        3.57      3.34 o
  -7   8   8       15.52        4.29      4.69 o
  -6   8   8       16.94       22.71      4.53 o
  -5   8   8        0.07        5.76      5.24 o
  -4   8   8      146.23      139.01      5.75 o
  -3   8   8       27.56       33.23      2.71 o
  -2   8   8       56.77       75.76      3.66 o
  -1   8   8        1.71        0.15      1.60 o
   0   8   8       68.46       70.24      2.92 o
   1   8   8        4.25        8.55      2.24 o
   2   8   8      229.53      219.31      7.52 o
   3   8   8       20.50       24.22      2.89 o
   4   8   8      133.91      139.53      6.59 o
   5   8   8        1.96        2.73      2.35 o
   6   8   8        3.08        0.61      7.18 o
  -6   9   8        4.32        2.85      3.57 o
  -5   9   8       94.00       86.64     12.14 o
  -4   9   8        0.34        3.80      2.90 o
  -3   9   8       30.13       30.49      2.67 o
  -2   9   8       29.62       31.87      3.34 o
  -1   9   8       82.04       88.51      4.69 o
   0   9   8       30.21       29.70      3.46 o
   1   9   8       21.38       17.12      2.66 o
   2   9   8      310.88      300.22      9.79 o
   3   9   8      178.47      192.66     11.18 o
   4   9   8        0.24       -0.82      2.08 o
   5   9   8       90.74      117.91      6.66 o
  -6  10   8       23.78       13.86      8.28 o
  -5  10   8       17.41       19.85      4.82 o
  -4  10   8       71.21       65.84      4.68 o
  -3  10   8        0.00       -1.34      2.42 o
  -2  10   8        3.07        3.63      2.95 o
  -1  10   8      111.92      101.42      5.28 o
   0  10   8      252.90      253.98     12.68 o
   1  10   8      108.26       99.35      6.31 o
   2  10   8       26.56       29.10      3.37 o
   3  10   8       16.16       11.39      3.10 o
   4  10   8        2.06        3.67      2.91 o
  -5  11   8       30.19       26.99      4.51 o
  -4  11   8        5.87       13.25      3.51 o
  -3  11   8       14.76       24.09      3.73 o
  -2  11   8       40.34       58.89      4.50 o
  -1  11   8       70.01       84.04      8.81 o
   0  11   8        0.14       -3.05      3.57 o
   1  11   8       24.60       22.15      5.52 o
   2  11   8        0.05        2.80      3.52 o
   3  11   8        3.68        6.55      2.95 o
   4  11   8        0.78        1.77      3.00 o
  -4  12   8        0.19       -3.02      3.02 o
  -3  12   8        1.65        0.74      2.72 o
  -2  12   8        0.07        3.55      2.91 o
  -1  12   8        0.01       -3.59      3.59 o
   0  12   8        0.16       -3.45      3.45 o
   1  12   8        8.16        9.66      4.08 o
   2  12   8       46.84       39.29     12.42 o
   3  12   8        4.21        3.56      4.14 o
  -3  13   8        1.45       -3.02      3.02 o
  -2  13   8       17.17       12.29      8.00 o
  -1  13   8        0.62       13.72      5.30 o
   0  13   8       13.19        9.20      9.93 o
   1  13   8        6.60       26.23     11.59 o
   2  13   8        7.67        2.23      4.33 o
  -1  14   8        1.95       -0.72      8.55 o
   0  14   8        1.23        4.16      5.52 o
  -1 -14   9       26.96       23.51      6.21 o
   0 -14   9       79.23       82.30      8.98 o
   1 -14   9       15.49       13.65     10.49 o
   2 -14   9       23.07       19.84      3.79 o
   3 -14   9        5.62        2.98      3.03 o
  -3 -13   9       13.93       15.45      8.83 o
  -2 -13   9       23.87       29.01      5.96 o
  -1 -13   9        8.49       11.72      4.90 o
   0 -13   9       45.39       43.57      6.82 o
   1 -13   9        1.27       -0.22      2.69 o
   2 -13   9        8.68        7.83      3.05 o
   3 -13   9        8.63        8.86      3.00 o
   4 -13   9       11.34       10.48      3.15 o
  -4 -12   9       10.13        1.10      7.18 o
  -3 -12   9        0.26        1.66      6.62 o
  -2 -12   9        2.98       -0.91      4.69 o
  -1 -12   9       80.84       89.21      7.81 o
   0 -12   9       53.17       39.38      6.24 o
   1 -12   9        1.38        1.20      2.22 o
   2 -12   9       90.98       98.87      5.00 o
   3 -12   9       28.86       32.58      3.50 o
   4 -12   9        9.67        7.97      2.89 o
   5 -12   9        2.83        2.80      2.94 o
  -4 -11   9       29.64       17.11      8.28 o
  -3 -11   9        3.22       -1.66      6.07 o
  -2 -11   9        0.48        1.77      3.84 o
  -1 -11   9       71.41       59.01      6.43 o
   0 -11   9      213.46      207.34      7.58 o
   1 -11   9      102.42       92.29      5.90 o
   2 -11   9        9.84        7.41      2.30 o
   3 -11   9       17.27       11.96      2.67 o
   4 -11   9       28.30       21.05      2.94 o
   5 -11   9        1.42        3.46      2.84 o
  -5 -10   9        1.80       -1.79      3.76 o
  -4 -10   9        5.23        5.99      3.97 o
  -3 -10   9        7.73        2.21      6.07 o
  -2 -10   9      258.27      245.51     12.42 o
  -1 -10   9      163.81      163.30      7.55 o
   0 -10   9        0.19        1.61      1.81 o
   1 -10   9        3.86        5.22      2.11 o
   2 -10   9       19.60       15.96      2.47 o
   3 -10   9        8.38        8.94      2.19 o
   4 -10   9        1.33       -2.75      2.75 o
   5 -10   9       42.88       46.79      3.63 o
   6 -10   9        9.53        2.54      2.55 o
  -5  -9   9        9.07        7.80      4.18 o
  -4  -9   9       57.73       67.45      5.11 o
  -3  -9   9       19.07       12.29      2.90 o
  -2  -9   9      343.40      316.13     12.20 o
  -1  -9   9        2.23        4.09      1.91 o
   0  -9   9        1.31       -1.53      1.53 o
   1  -9   9       12.43       12.88      2.22 o
   2  -9   9       45.91       41.73      2.91 o
   3  -9   9      428.44      411.47     10.85 o
   4  -9   9        8.68       13.83      2.33 o
   5  -9   9        1.51        4.04      1.97 o
   6  -9   9        0.78       -2.22      2.22 o
  -6  -8   9        0.27        0.11      3.40 o
  -5  -8   9       62.39       73.69      6.90 o
  -4  -8   9        1.93       -0.12      2.00 o
  -3  -8   9       54.81       58.56      3.33 o
  -2  -8   9        8.47        5.54      1.73 o
  -1  -8   9        1.81        0.49      1.19 o
   0  -8   9      107.61      104.52      4.48 o
   1  -8   9      159.36      158.96      5.64 o
   2  -8   9       51.34       53.04      3.05 o
   3  -8   9       28.77       31.02      2.99 o
   4  -8   9        1.49        1.07      1.51 o
   5  -8   9        0.59       -2.48      4.46 o
   6  -8   9        7.63        1.57      2.71 o
   7  -8   9        2.23        1.68      2.95 o
  -6  -7   9       25.69       35.11      8.00 o
  -5  -7   9        0.86       -1.10      4.69 o
  -4  -7   9        9.34       10.61      2.48 o
  -3  -7   9       60.04       52.84      2.98 o
  -2  -7   9      293.28      283.43      7.43 o
  -1  -7   9       83.92       80.00      2.97 o
   0  -7   9      741.35      714.97     14.24 o
   1  -7   9      175.44      182.27      5.10 o
   2  -7   9      194.49      206.74      6.12 o
   3  -7   9       59.88       65.25      3.22 o
   4  -7   9       31.69       27.17      2.56 o
   5  -7   9       49.78       45.95      2.51 o
   6  -7   9        4.61       11.15      3.51 o
   7  -7   9       17.64       24.72      3.27 o
  -7  -6   9        3.08        0.26      6.90 o
  -6  -6   9        1.78        2.21      5.24 o
  -5  -6   9       85.31       78.60      5.11 o
  -4  -6   9       12.17       12.45      2.40 o
  -3  -6   9      212.01      205.49      5.47 o
  -2  -6   9       12.86       13.54      1.49 o
  -1  -6   9      264.34      260.33      6.03 o
   0  -6   9       70.68       64.08      2.32 o
   1  -6   9      111.90      114.12      3.04 o
   2  -6   9       19.41       23.05      1.62 o
   3  -6   9      154.66      140.96      4.61 o
   4  -6   9       37.75       34.55      2.55 o
   5  -6   9      137.32      156.19      6.13 o
   6  -6   9       17.71       26.34      2.32 o
   7  -6   9        5.93        4.06      3.86 o
  -7  -5   9        1.14        5.68      6.90 o
  -6  -5   9        3.15        2.55      3.26 o
  -5  -5   9        9.20        8.45      2.28 o
  -4  -5   9      569.21      498.42     13.94 o
  -3  -5   9       19.39       18.27      1.59 o
  -2  -5   9      134.50      123.06      3.58 o
  -1  -5   9      466.34      469.85      8.92 o
   0  -5   9       84.46       96.41      2.65 o
   1  -5   9      550.70      540.22     10.82 o
   2  -5   9       45.68       32.81      1.39 o
   3  -5   9       37.16       39.28      1.66 o
   4  -5   9       65.35       59.28      2.38 o
   5  -5   9       83.16       85.74      3.52 o
   6  -5   9       44.21       43.45      3.02 o
   7  -5   9       35.78       29.36      6.79 o
  -7  -4   9       43.38       44.40      5.51 o
  -6  -4   9        0.64        3.52      2.84 o
  -5  -4   9        4.46        8.97      2.22 o
  -4  -4   9       26.40       25.18      2.29 o
  -3  -4   9        3.42        6.98      1.06 o
  -2  -4   9       45.06       51.58      1.85 o
  -1  -4   9       13.42       12.36      1.14 o
   0  -4   9      525.83      554.39     10.08 o
   1  -4   9     2621.76     2632.72     41.55 o
   2  -4   9       69.30       64.89      1.78 o
   3  -4   9      468.56      486.55     10.01 o
   4  -4   9      855.54      884.63     17.29 o
   5  -4   9        1.40        0.29      0.72 o
   6  -4   9        5.59        1.71      1.80 o
   7  -4   9       10.51       13.97      3.14 o
  -7  -3   9        1.83        1.29      2.96 o
  -6  -3   9       53.06       51.10      5.18 o
  -5  -3   9       59.26       55.77      3.13 o
  -4  -3   9       31.49       22.70      2.01 o
  -3  -3   9        4.41        5.56      0.89 o
  -2  -3   9     1577.75     1729.32     27.62 o
  -1  -3   9      225.52      202.28      5.76 o
   0  -3   9      369.21      352.16      6.13 o
   1  -3   9      987.74      995.96     17.19 o
   2  -3   9      149.92      134.63      3.18 o
   3  -3   9      229.58      246.66      5.54 o
   4  -3   9        2.31        1.06      0.94 o
   5  -3   9        4.95        5.62      1.21 o
   6  -3   9       71.23       71.53      3.92 o
   7  -3   9        3.65        1.40      6.35 o
  -7  -2   9       12.16       12.57      3.76 o
  -6  -2   9        0.00       -1.81      1.81 o
  -5  -2   9       36.53       34.27      3.20 o
  -4  -2   9        1.51       -0.71      2.04 o
  -3  -2   9      199.70      193.62      4.89 o
  -2  -2   9      120.48      117.77      2.56 o
  -1  -2   9     1426.20     1459.27     20.83 o
   0  -2   9      201.81      215.24      3.87 o
   1  -2   9      857.45      898.28     16.74 o
   2  -2   9      253.66      303.97      7.47 o
   3  -2   9      386.58      336.01      6.97 o
   4  -2   9       25.00       24.71      1.30 o
   5  -2   9      287.10      269.89      6.00 o
   6  -2   9      454.59      458.86     11.86 o
   7  -2   9        3.50        3.13      3.04 o
  -7  -1   9        6.66        2.76      2.96 o
  -6  -1   9       14.58       13.49      2.15 o
  -5  -1   9       29.99       28.41      2.32 o
  -4  -1   9      787.74      783.81     16.10 o
  -3  -1   9       88.44       90.82      3.13 o
  -2  -1   9      986.11      948.93     15.84 o
  -1  -1   9      210.37      221.19      3.84 o
   0  -1   9     1652.30     1666.88     26.43 o
   1  -1   9      212.16      225.65      5.05 o
   2  -1   9       16.49        8.82      0.82 o
   3  -1   9      205.79      204.10      4.98 o
   4  -1   9      525.37      491.33     13.16 o
   5  -1   9       87.29       78.14      4.53 o
   6  -1   9        5.10        4.22      2.52 o
   7  -1   9        4.30        4.09      2.91 o
  -8   0   9        1.35       -2.55      2.55 o
  -7   0   9       30.79       35.88      5.52 o
  -6   0   9        5.97        1.92      1.90 o
  -5   0   9      325.00      320.10      8.59 o
  -4   0   9       73.43       82.90      4.70 o
  -3   0   9      297.46      331.44     15.76 o
  -2   0   9        5.36        5.29      0.50 o
  -1   0   9     1622.66     1711.34     25.58 o
   0   0   9       58.03       59.07      1.48 o
   1   0   9      887.38      886.96     17.61 o
   2   0   9      505.66      499.66     10.53 o
   3   0   9     1477.98     1510.46     30.48 o
   4   0   9      107.97      108.48      3.17 o
   5   0   9       75.33       70.34      3.12 o
   6   0   9       20.05       14.66      1.83 o
   7   0   9       56.57       64.02      4.42 o
  -8   1   9       13.94       11.47      3.95 o
  -7   1   9       13.22       17.32      3.22 o
  -6   1   9      303.94      309.42      8.58 o
  -5   1   9       40.22       44.06      3.32 o
  -4   1   9       38.39       36.01      2.13 o
  -3   1   9       27.78       49.27      5.76 o
  -2   1   9     2728.99     2701.17     41.80 o
  -1   1   9       26.05       25.42      1.05 o
   0   1   9        4.45       11.13      0.68 o
   1   1   9       42.93       45.14      1.39 o
   2   1   9     2493.96     2738.00     54.22 o
   3   1   9        7.91        9.21      1.00 o
   4   1   9       16.48       14.83      1.28 o
   5   1   9       11.40        9.67      3.58 o
   6   1   9      377.41      404.02     12.56 o
   7   1   9       18.92       20.97      3.31 o
  -8   2   9        0.06       -5.52      5.52 o
  -7   2   9       26.63       24.16      3.64 o
  -6   2   9        0.99       -1.16      2.07 o
  -5   2   9       69.60       67.82      3.45 o
  -4   2   9       93.72      107.73      3.74 o
  -3   2   9      479.30      507.80      9.03 o
  -2   2   9      452.30      512.27      9.39 o
  -1   2   9     3077.73     3120.77     49.83 o
   0   2   9      278.19      288.48      4.85 o
   1   2   9     1208.91     1344.03     22.99 o
   2   2   9      122.91      124.18      3.10 o
   3   2   9      279.85      293.05      7.56 o
   4   2   9        4.41        8.17      1.61 o
   5   2   9      176.57      203.02      7.27 o
   6   2   9       64.17       71.53      4.05 o
   7   2   9       43.11       50.78      4.97 o
  -7   3   9       35.07       38.07      4.43 o
  -6   3   9       48.74       47.17      3.23 o
  -5   3   9        1.67        2.74      1.91 o
  -4   3   9      938.15      975.63     19.00 o
  -3   3   9       32.27       34.11      2.15 o
  -2   3   9       16.81       25.35      1.26 o
  -1   3   9       48.60       55.13      1.71 o
   0   3   9       38.50       44.90      1.35 o
   1   3   9        0.08       -0.54      0.54 o
   2   3   9      304.21      272.96      8.81 o
   3   3   9       18.30       19.54      2.62 o
   4   3   9     1482.85     1335.42     40.78 o
   5   3   9       16.73       15.80      2.43 o
   6   3   9       22.31       26.93      2.86 o
   7   3   9       46.08       69.54      6.07 o
  -7   4   9       14.78       22.47      7.45 o
  -6   4   9        8.21        8.61      2.77 o
  -5   4   9       64.17       63.92      3.53 o
  -4   4   9        9.58        7.73      2.21 o
  -3   4   9       74.89       82.78      2.94 o
  -2   4   9      803.66      848.69     15.33 o
  -1   4   9        4.23        3.84      0.85 o
   0   4   9       61.67       64.86      1.97 o
   1   4   9     3620.50     3676.12     55.73 o
   2   4   9       11.70        9.27      1.18 o
   3   4   9      268.33      249.65      8.32 o
   4   4   9       66.61       57.52      6.53 o
   5   4   9       29.50       24.16      5.30 o
   6   4   9        1.26        2.88      1.98 o
   7   4   9        2.98       -1.66      2.76 o
  -7   5   9       71.18       76.76      5.67 o
  -6   5   9      176.51      172.14      8.42 o
  -5   5   9        0.23        5.79      1.67 o
  -4   5   9        3.93        3.16      1.30 o
  -3   5   9        6.11        5.24      1.36 o
  -2   5   9      345.02      325.65      6.70 o
  -1   5   9       41.21       44.89      1.77 o
   0   5   9      626.95      600.65     10.63 o
   1   5   9       43.17       50.39      1.92 o
   2   5   9      368.48      361.66      8.08 o
   3   5   9        0.12       -1.51      1.51 o
   4   5   9        7.84        1.99      1.71 o
   5   5   9        4.53        4.21      1.81 o
   6   5   9       80.70       94.08      5.47 o
  -7   6   9       34.32       40.78      5.43 o
  -6   6   9       60.57       64.41      5.81 o
  -5   6   9       36.32       37.13      3.15 o
  -4   6   9       92.08       93.06      4.96 o
  -3   6   9      622.03      605.62     15.46 o
  -2   6   9       86.54      106.65      7.77 o
  -1   6   9      503.27      544.72     10.47 o
   0   6   9      301.09      311.81      6.72 o
   1   6   9       17.96       15.59      1.39 o
   2   6   9        1.44        0.76      1.34 o
   3   6   9       49.67       54.98      3.58 o
   4   6   9       12.35       12.11      2.33 o
   5   6   9       83.08       84.41      4.91 o
   6   6   9        6.79        4.46      2.62 o
  -7   7   9        0.01       -1.93      9.38 o
  -6   7   9        0.79        3.56      5.52 o
  -5   7   9       19.37       24.19      4.03 o
  -4   7   9      313.54      302.01      9.21 o
  -3   7   9       10.59       11.07      2.03 o
  -2   7   9       10.99        7.58      1.70 o
  -1   7   9       30.92       32.10      2.02 o
   0   7   9        2.67        0.49      1.27 o
   1   7   9        7.09        8.50      1.68 o
   2   7   9      133.34      122.41      5.10 o
   3   7   9       28.96       24.54      4.06 o
   4   7   9      425.67      418.07     13.53 o
   5   7   9        0.48       -0.56      2.24 o
   6   7   9        2.69        0.85      2.32 o
  -6   8   9      110.37      105.83      8.09 o
  -5   8   9       47.94       62.72      7.73 o
  -4   8   9       13.54       13.14      2.46 o
  -3   8   9       53.59       54.45      3.09 o
  -2   8   9        1.87        2.28      1.57 o
  -1   8   9       63.05       64.38      3.47 o
   0   8   9        0.72        1.13      1.37 o
   1   8   9      377.61      359.72     10.73 o
   2   8   9       81.73       82.97      4.39 o
   3   8   9       81.97       95.10      4.85 o
   4   8   9        0.00       -1.95      1.95 o
   5   8   9       42.05       48.32      4.46 o
  -6   9   9        2.44        2.21      6.62 o
  -5   9   9        3.75       24.84     10.49 o
  -4   9   9        0.07       -0.55      3.90 o
  -3   9   9        1.38        0.82      1.72 o
  -2   9   9       79.05       97.50      4.92 o
  -1   9   9      363.23      362.79     10.95 o
   0   9   9      169.46      159.36      6.61 o
   1   9   9        1.93        0.96      1.87 o
   2   9   9      237.46      227.49      8.08 o
   3   9   9        0.20        3.46      2.62 o
   4   9   9       12.63       14.49      3.00 o
   5   9   9        9.05       11.76      3.22 o
  -6  10   9        4.80        8.52      4.14 o
  -5  10   9        0.97        1.51      3.83 o
  -4  10   9       48.27       52.31      4.39 o
  -3  10   9       45.91       57.81      5.90 o
  -2  10   9        4.67        3.48      2.50 o
  -1  10   9      121.19      128.73      6.53 o
   0  10   9        1.09        1.78      3.59 o
   1  10   9        0.01       -2.75      2.75 o
   2  10   9       74.35       79.12      4.91 o
   3  10   9      142.16      144.11      7.69 o
   4  10   9        7.18        3.29      2.51 o
  -5  11   9       32.10       39.04      4.92 o
  -4  11   9        1.67       -0.82      2.74 o
  -3  11   9        0.51       -0.49      2.62 o
  -2  11   9        0.11       -1.35      2.50 o
  -1  11   9       20.92       22.72      8.48 o
   0  11   9        1.35       -3.57      3.57 o
   1  11   9       19.63       20.61      6.90 o
   2  11   9      194.51      198.00     11.47 o
   3  11   9        2.37        1.09      2.81 o
   4  11   9       56.12       66.22      6.38 o
  -4  12   9        0.01       -3.00      3.00 o
  -3  12   9        1.60       -0.34      3.82 o
  -2  12   9        1.22       -3.39      3.39 o
  -1  12   9       24.08       28.39      5.65 o
   0  12   9        5.98        1.93      5.80 o
   1  12   9       13.57       11.72      5.03 o
   2  12   9        3.60        3.29      4.18 o
   3  12   9        2.58        2.59      4.18 o
  -3  13   9        6.49        2.32      3.36 o
  -2  13   9       24.60       28.63      6.04 o
  -1  13   9        3.92       -4.87      7.18 o
   0  13   9       39.12       44.70      6.90 o
   1  13   9       62.45       60.29      7.69 o
   2  13   9        0.01       -8.44      8.55 o
  -1 -14  10        3.77       -0.81      5.03 o
   0 -14  10       16.16       20.85      6.04 o
   1 -14  10        0.11       -2.88      5.26 o
   2 -14  10       24.48       25.76      4.07 o
   3 -14  10       29.10       26.72      4.11 o
  -3 -13  10       17.20       15.45      8.83 o
  -2 -13  10        0.51       -0.98      6.90 o
  -1 -13  10        1.50        4.42      9.93 o
   0 -13  10       21.78       27.70      6.21 o
   1 -13  10       11.86        5.40      3.74 o
   2 -13  10       32.77       27.14      4.54 o
   3 -13  10        1.03       -2.49      2.49 o
   4 -13  10        0.01       -2.16      3.11 o
  -4 -12  10        1.32       -0.55      7.73 o
  -3 -12  10        6.72       12.69      7.73 o
  -2 -12  10       15.18        9.73      4.24 o
  -1 -12  10      105.02      104.36      8.59 o
   0 -12  10       32.29       30.89      6.35 o
   1 -12  10        8.26        7.28      3.58 o
   2 -12  10       55.13       58.72      4.37 o
   3 -12  10        8.32        4.27      2.58 o
   4 -12  10        2.24        1.19      2.50 o
   5 -12  10        0.93        0.23      2.94 o
  -4 -11  10        6.41        4.97      6.62 o
  -3 -11  10       41.94       36.43      8.83 o
  -2 -11  10       28.47       27.81      5.03 o
  -1 -11  10       82.75       91.42      7.60 o
   0 -11  10       16.15       17.69      2.76 o
   1 -11  10       28.65       27.09      3.33 o
   2 -11  10        0.98       -0.14      1.89 o
   3 -11  10       19.08       16.91      2.75 o
   4 -11  10       30.33       29.32      3.28 o
   5 -11  10       10.04       17.04      3.60 o
  -5 -10  10        6.15        5.26      4.18 o
  -4 -10  10       14.92       34.08      5.42 o
  -3 -10  10        3.65        0.00      5.52 o
  -2 -10  10      209.27      189.67     11.04 o
  -1 -10  10        1.06       -0.35      2.00 o
   0 -10  10       40.75       50.99      3.55 o
   1 -10  10        5.24        4.32      2.14 o
   2 -10  10       27.50       28.84      2.84 o
   3 -10  10       50.23       53.68      3.82 o
   4 -10  10       19.38       17.35      2.73 o
   5 -10  10       11.81        6.18      4.46 o
   6 -10  10        8.23        5.64      2.71 o
  -5  -9  10      115.22      137.00      9.66 o
  -4  -9  10        0.10        1.98      2.49 o
  -3  -9  10        3.00       -1.06      2.16 o
  -2  -9  10        3.76        2.34      5.52 o
  -1  -9  10       99.36      107.89      4.93 o
   0  -9  10      112.34      109.49      4.75 o
   1  -9  10      103.71      112.48      7.41 o
   2  -9  10       63.85       67.08      3.61 o
   3  -9  10      203.51      186.79      7.43 o
   4  -9  10        9.90       10.56      2.18 o
   5  -9  10        7.63        2.88      3.58 o
   6  -9  10       11.63       12.01      2.86 o
  -6  -8  10        2.86       -2.54      3.67 o
  -5  -8  10        4.85        6.30      3.57 o
  -4  -8  10       10.07        8.96      2.47 o
  -3  -8  10      119.76      101.84      5.69 o
  -2  -8  10       51.71       48.97      4.07 o
  -1  -8  10       31.46       29.17      2.07 o
   0  -8  10      192.67      193.91      6.43 o
   1  -8  10       35.28       35.23      2.80 o
   2  -8  10      142.51      145.16      5.12 o
   3  -8  10       77.96       79.07      3.82 o
   4  -8  10       42.16       38.62      3.04 o
   5  -8  10        6.62        7.00      2.34 o
   6  -8  10       32.14       36.11      5.10 o
   7  -8  10       15.09       19.59      2.84 o
  -6  -7  10        0.32       -2.84      2.84 o
  -5  -7  10       18.29        7.58      3.57 o
  -4  -7  10        0.00       -1.72      1.84 o
  -3  -7  10      635.01      583.83     17.89 o
  -2  -7  10       93.54       89.42      3.64 o
  -1  -7  10      284.34      276.07      6.60 o
   0  -7  10      120.98      129.62      3.76 o
   1  -7  10        1.26        3.20      1.32 o
   2  -7  10      718.35      703.68     16.10 o
   3  -7  10        0.93        0.79      1.42 o
   4  -7  10       15.03       11.81      2.84 o
   5  -7  10      209.95      195.38      7.28 o
   6  -7  10       40.74       33.09      3.00 o
   7  -7  10       12.31       12.82      2.51 o
  -7  -6  10        0.36        1.10      4.97 o
  -6  -6  10       37.70       36.68      5.30 o
  -5  -6  10        0.07        5.68      4.14 o
  -4  -6  10       72.21       85.43      4.55 o
  -3  -6  10       23.62       22.77      2.07 o
  -2  -6  10       30.17       29.42      2.10 o
  -1  -6  10        8.30        9.97      1.26 o
   0  -6  10       39.80       38.35      2.22 o
   1  -6  10      547.27      542.02     11.00 o
   2  -6  10      203.69      192.51      5.00 o
   3  -6  10        3.34        2.83      2.21 o
   4  -6  10      236.93      209.38      7.11 o
   5  -6  10       54.86       51.13      3.31 o
   6  -6  10        9.49        5.56      1.84 o
   7  -6  10        0.72       -3.42      3.42 o
  -7  -5  10        7.29        8.28      6.35 o
  -6  -5  10        0.16        0.07      2.84 o
  -5  -5  10       51.01       48.93      3.60 o
  -4  -5  10        5.09        4.91      1.98 o
  -3  -5  10        0.51       -0.02      1.49 o
  -2  -5  10      122.32      126.57      3.32 o
  -1  -5  10       31.12       31.20      1.59 o
   0  -5  10      363.57      404.96      7.79 o
   1  -5  10      336.67      358.07      7.51 o
   2  -5  10        7.30        7.05      0.82 o
   3  -5  10       93.29       87.88      2.52 o
   4  -5  10       22.72       23.45      1.90 o
   5  -5  10       61.66       56.68      2.90 o
   6  -5  10        3.59       -0.11      1.63 o
   7  -5  10       22.68       18.91      3.49 o
  -7  -4  10        2.41        1.10      3.46 o
  -6  -4  10        1.14        1.49      2.91 o
  -5  -4  10        2.65        2.05      1.88 o
  -4  -4  10        6.30        0.97      1.59 o
  -3  -4  10       90.73       87.91      3.09 o
  -2  -4  10      774.61      783.13     14.08 o
  -1  -4  10       28.00       37.33      1.59 o
   0  -4  10     2269.28     2202.60     37.52 o
   1  -4  10        2.31        3.80      0.67 o
   2  -4  10       13.01       17.79      1.13 o
   3  -4  10        0.31       -0.82      1.19 o
   4  -4  10      110.69      127.57      3.61 o
   5  -4  10       40.53       42.07      1.85 o
   6  -4  10      177.18      161.62      6.72 o
   7  -4  10       38.37       35.77      3.79 o
  -7  -3  10       38.42       38.29      5.18 o
  -6  -3  10        2.03        2.76      2.76 o
  -5  -3  10      256.40      223.16      6.90 o
  -4  -3  10        3.06        2.25      1.33 o
  -3  -3  10      609.06      616.92     13.78 o
  -2  -3  10        0.33        1.86      0.73 o
  -1  -3  10       11.11        6.23      0.96 o
   0  -3  10      673.63      763.48     12.54 o
   1  -3  10      119.87      138.19      2.80 o
   2  -3  10      124.82      133.51      3.23 o
   3  -3  10       52.83       44.96      2.18 o
   4  -3  10        1.92        1.63      0.68 o
   5  -3  10      154.74      151.39      3.73 o
   6  -3  10       61.50       71.80      6.28 o
   7  -3  10        1.04       -1.14      2.91 o
  -7  -2  10        0.06        4.50      3.01 o
  -6  -2  10        5.45        5.44      2.84 o
  -5  -2  10       17.55       13.41      2.58 o
  -4  -2  10      519.88      460.96     10.27 o
  -3  -2  10        4.08        6.10      1.09 o
  -2  -2  10      793.45      785.22     12.93 o
  -1  -2  10      285.82      301.39      6.79 o
   0  -2  10     3000.43     3168.94     49.83 o
   1  -2  10       57.03       63.54      2.60 o
   2  -2  10      230.31      208.68      4.85 o
   3  -2  10      296.16      312.03      7.03 o
   4  -2  10       77.86       79.26      2.87 o
   5  -2  10        4.64        4.86      0.93 o
   6  -2  10      105.49       99.07      6.29 o
   7  -2  10       22.85       24.85      4.49 o
  -7  -1  10       30.70       39.10      4.68 o
  -6  -1  10       11.69        9.60      2.55 o
  -5  -1  10      498.27      451.75     11.42 o
  -4  -1  10        8.25       10.02      2.21 o
  -3  -1  10      341.39      366.64      8.73 o
  -2  -1  10       26.96       30.41      1.13 o
  -1  -1  10     4471.57     4877.59     72.12 o
   0  -1  10      348.93      379.55      6.45 o
   1  -1  10       37.52       57.49      1.87 o
   2  -1  10       46.80       42.70      1.38 o
   3  -1  10      367.62      396.81      8.71 o
   4  -1  10       13.38       13.03      1.63 o
   5  -1  10        1.64        1.21      1.00 o
   6  -1  10       56.89       47.97      2.91 o
   7  -1  10      153.31      173.44     14.35 o
  -7   0  10        0.68        1.07      2.91 o
  -6   0  10       26.24       25.81      2.50 o
  -5   0  10       13.05       12.62      2.05 o
  -4   0  10       71.12       70.14      3.15 o
  -3   0  10      102.89      118.00      7.25 o
  -2   0  10     1504.61     1573.69     24.18 o
  -1   0  10       78.82       83.79      1.88 o
   0   0  10      478.86      479.83      8.01 o
   1   0  10        1.14        3.53      0.54 o
   2   0  10      323.02      364.81      7.22 o
   3   0  10       15.00       18.54      1.25 o
   4   0  10      122.43      117.09      3.86 o
   5   0  10       34.24       27.80      2.65 o
   6   0  10       20.82       21.43      2.76 o
   7   0  10        0.52        1.32      2.21 o
  -7   1  10        0.37        0.71      2.40 o
  -6   1  10        5.57        4.79      2.39 o
  -5   1  10      217.06      219.55      7.02 o
  -4   1  10       32.91       28.87      2.01 o
  -3   1  10      854.27      805.51     17.45 o
  -2   1  10       11.38       19.57      1.90 o
  -1   1  10      286.79      339.57      5.64 o
   0   1  10      310.88      348.17      6.01 o
   1   1  10        7.28        8.09      0.82 o
   2   1  10       17.04       13.49      1.12 o
   3   1  10      833.28      829.59     17.51 o
   4   1  10       22.70       19.13      1.66 o
   5   1  10      297.19      301.70      9.64 o
   6   1  10       12.16       12.69      2.34 o
   7   1  10       10.31        9.38      2.76 o
  -7   2  10        4.09        0.48      2.72 o
  -6   2  10       16.43       14.96      3.07 o
  -5   2  10        2.28        0.89      3.73 o
  -4   2  10      119.80      117.24      4.02 o
  -3   2  10        4.18        7.67      1.97 o
  -2   2  10        9.59       16.07      1.84 o
  -1   2  10       56.10       65.06      2.37 o
   0   2  10      775.08      730.78     11.40 o
   1   2  10       23.70       25.77      1.17 o
   2   2  10      150.68      120.59      3.10 o
   3   2  10       60.45       64.44      4.15 o
   4   2  10      167.97      142.05      6.36 o
   5   2  10       35.40       30.82      3.62 o
   6   2  10       18.51       21.39      2.54 o
   7   2  10        0.70        1.10      2.76 o
  -7   3  10       57.36       56.89      5.10 o
  -6   3  10       19.52       22.61      4.81 o
  -5   3  10      156.15      133.14      5.28 o
  -4   3  10      193.97      254.44     13.80 o
  -3   3  10      138.76      154.07      4.79 o
  -2   3  10       89.50       95.14      2.59 o
  -1   3  10        6.90        2.44      0.65 o
   0   3  10      436.62      427.79      6.81 o
   1   3  10     1575.66     1529.71     26.13 o
   2   3  10        9.85        9.96      1.10 o
   3   3  10      250.10      218.50      6.05 o
   4   3  10       52.68       42.01      3.06 o
   5   3  10      149.76      149.89      6.69 o
   6   3  10        2.56        0.52      1.74 o
   7   3  10        4.19        4.42      3.31 o
  -7   4  10       38.28       22.07      4.81 o
  -6   4  10       11.21       14.36      3.19 o
  -5   4  10      114.25      114.67      4.90 o
  -4   4  10       21.88       19.29      2.37 o
  -3   4  10      186.99      192.37      6.83 o
  -2   4  10     1638.28     1580.46     27.74 o
  -1   4  10      195.23      180.50      5.01 o
   0   4  10      136.35      124.96      2.97 o
   1   4  10      200.38      215.90      4.13 o
   2   4  10      439.09      416.60      8.44 o
   3   4  10        0.97        0.39      2.12 o
   4   4  10       68.12       40.39      3.22 o
   5   4  10       62.20       65.29      4.20 o
   6   4  10      100.52      108.28      9.26 o
   7   4  10        0.07       -2.21      2.76 o
  -7   5  10        1.52        0.86      5.39 o
  -6   5  10        0.48        2.59      3.68 o
  -5   5  10      172.57      176.72      7.20 o
  -4   5  10        2.64        2.14      1.48 o
  -3   5  10      266.66      251.79      6.70 o
  -2   5  10        9.84       13.35      1.23 o
  -1   5  10       63.68       56.84      2.04 o
   0   5  10        2.73        1.54      1.08 o
   1   5  10      139.56      174.24      3.92 o
   2   5  10       28.13       29.41      1.95 o
   3   5  10      207.96      174.94      5.93 o
   4   5  10        7.99        7.89      1.91 o
   5   5  10      150.43      139.31      5.97 o
   6   5  10       12.69       11.10      5.09 o
  -7   6  10        7.21        5.83      7.45 o
  -6   6  10       20.70       20.77      4.39 o
  -5   6  10       77.36       79.55      4.74 o
  -4   6  10       98.28      102.49      4.50 o
  -3   6  10      106.45      115.27      6.13 o
  -2   6  10        2.91        2.66      1.31 o
  -1   6  10       84.05       93.49      2.80 o
   0   6  10      395.96      360.53      7.62 o
   1   6  10        3.57        3.49      1.36 o
   2   6  10      478.30      453.55     11.08 o
   3   6  10        0.11       -0.59      2.39 o
   4   6  10       20.61       25.77      2.70 o
   5   6  10        0.09       -1.63      1.63 o
   6   6  10       17.08       21.53      3.20 o
  -7   7  10       55.41       63.79      8.83 o
  -6   7  10        0.83        1.38      3.04 o
  -5   7  10        5.86       10.09      3.83 o
  -4   7  10       60.59       59.72      3.87 o
  -3   7  10        0.47        4.41      1.84 o
  -2   7  10        7.91        6.31      1.54 o
  -1   7  10       73.66       72.98      3.22 o
   0   7  10        3.18        1.70      1.26 o
   1   7  10      407.47      365.62      9.48 o
   2   7  10       23.72       23.88      2.79 o
   3   7  10      227.39      200.69      7.14 o
   4   7  10        4.82        7.63      2.62 o
   5   7  10       12.13       13.22      2.82 o
   6   7  10        1.77        3.64      2.66 o
  -6   8  10       43.29       17.11     10.49 o
  -5   8  10        1.35        5.99      3.40 o
  -4   8  10       70.02       59.48      3.80 o
  -3   8  10        3.74        3.44      1.69 o
  -2   8  10      242.74      277.09      9.55 o
  -1   8  10       27.47       29.81      2.70 o
   0   8  10      328.79      334.09      8.23 o
   1   8  10        6.84       11.11      2.19 o
   2   8  10       89.29       76.24      4.28 o
   3   8  10      109.22       96.26      5.97 o
   4   8  10      134.65      124.15      6.38 o
   5   8  10        6.00       10.06      3.00 o
  -6   9  10       21.59       27.44      5.32 o
  -5   9  10       35.31       40.96      8.55 o
  -4   9  10       70.87       54.31      5.12 o
  -3   9  10        2.05        2.38      1.77 o
  -2   9  10        0.94       -0.47      2.13 o
  -1   9  10        0.55        4.01      2.24 o
   0   9  10        0.43       -2.27      2.27 o
   1   9  10        2.68       -0.26      1.89 o
   2   9  10       34.68       35.04      4.22 o
   3   9  10      492.12      480.11     15.56 o
   4   9  10        1.63       -1.39      2.45 o
   5   9  10        4.86        4.53      2.66 o
  -6  10  10       25.58       33.67      6.62 o
  -5  10  10        1.80        2.81      4.93 o
  -4  10  10       64.10       68.65      5.64 o
  -3  10  10        2.79        0.23      2.44 o
  -2  10  10        0.21        0.39      2.48 o
  -1  10  10      101.17       83.14      5.91 o
   0  10  10       99.49       87.58      7.21 o
   1  10  10        0.06       -1.38      2.57 o
   2  10  10       65.52       73.20      4.77 o
   3  10  10        1.54        1.59      2.57 o
   4  10  10       43.92       42.56      4.40 o
  -5  11  10        7.37       11.14      5.10 o
  -4  11  10        4.91        6.05      3.05 o
  -3  11  10       28.92       23.17      4.30 o
  -2  11  10       22.81       25.00      3.60 o
  -1  11  10       60.37       60.97     14.07 o
   0  11  10        0.03       -1.63      3.57 o
   1  11  10      181.00      169.88     18.49 o
   2  11  10       14.59       10.63      4.37 o
   3  11  10        0.72       -1.00      2.58 o
  -4  12  10       17.78       20.78      4.16 o
  -3  12  10        1.62        1.11      2.98 o
  -2  12  10       64.67       75.38      6.63 o
  -1  12  10        4.85        1.18      5.24 o
   0  12  10       32.82       37.45      5.96 o
   1  12  10      124.91      108.84      9.38 o
   2  12  10       40.00       44.76      7.18 o
   3  12  10        3.59        0.81      3.76 o
  -3  13  10        1.45       -0.73      4.26 o
  -2  13  10       44.32       39.78      6.60 o
  -1  13  10        5.29       -0.05      6.07 o
   0  13  10        2.51       -0.97      4.49 o
   1  13  10      110.41      101.19     26.49 o
  -1 -14  11        6.28        0.42      5.03 o
   0 -14  11        5.05        1.39      5.26 o
   1 -14  11        5.17        7.18      5.46 o
   2 -14  11        3.93       -0.01      2.78 o
  -2 -13  11       10.41       14.35      8.28 o
  -1 -13  11       86.71       75.59      7.99 o
   0 -13  11        0.98        6.37      6.90 o
   1 -13  11       32.03       32.27      3.84 o
   2 -13  11        6.40        7.06      3.06 o
   3 -13  11       10.89       11.84      3.28 o
   4 -13  11        0.02       -3.07      3.98 o
  -3 -12  11        2.32       13.80      7.18 o
  -2 -12  11       10.94        6.43      4.37 o
  -1 -12  11        9.16        4.51      4.48 o
   0 -12  11       10.28       10.32      3.39 o
   1 -12  11       28.44       26.81      3.55 o
   2 -12  11       35.15       32.25      3.60 o
   3 -12  11        2.32        1.29      2.39 o
   4 -12  11       35.57       36.41      4.29 o
   5 -12  11        1.01       -0.17      3.03 o
  -4 -11  11       93.51       87.76     12.14 o
  -3 -11  11        6.10        0.55      5.52 o
  -2 -11  11       13.60       12.97      4.69 o
  -1 -11  11       16.58       19.42      4.97 o
   0 -11  11        1.59        1.68      2.32 o
   1 -11  11       22.92       19.17      2.98 o
   2 -11  11        0.14       -1.92      1.92 o
   3 -11  11       36.47       33.17      3.46 o
   4 -11  11       14.47       13.05      3.03 o
   5 -11  11        0.94       -2.28      2.32 o
  -5 -10  11        4.87        0.50      5.24 o
  -4 -10  11        3.99        3.86      6.62 o
  -3 -10  11       38.56       34.77      8.28 o
  -2 -10  11       21.28       10.49      5.80 o
  -1 -10  11        2.22        4.82      4.78 o
   0 -10  11      214.79      214.29      7.89 o
   1 -10  11      230.89      236.40      8.16 o
   2 -10  11       85.33       85.94      6.53 o
   3 -10  11       15.00       14.35      2.51 o
   4 -10  11        0.01        0.39      2.26 o
   5 -10  11       18.84       19.56      3.37 o
   6 -10  11       29.14       25.48      3.66 o
  -5  -9  11        1.72        3.79      4.08 o
  -4  -9  11       28.86       32.87      4.01 o
  -3  -9  11       49.92       50.86      4.40 o
  -2  -9  11      127.15      118.93      7.78 o
  -1  -9  11      370.98      397.82     11.42 o
   0  -9  11       13.72       11.41      3.21 o
   1  -9  11       40.51       37.33      3.02 o
   2  -9  11       10.60        8.99      2.20 o
   3  -9  11       25.87       24.34      2.63 o
   4  -9  11       17.70       10.58      2.36 o
   5  -9  11        0.32       -0.16      2.16 o
   6  -9  11       91.01       70.72      4.82 o
  -6  -8  11        2.28        8.28      8.28 o
  -5  -8  11       12.11       17.41      7.45 o
  -4  -8  11       10.28       11.99      2.73 o
  -3  -8  11      608.39      537.99     17.05 o
  -2  -8  11      360.84      344.78     10.05 o
  -1  -8  11       51.79       48.30      3.18 o
   0  -8  11       13.75        9.83      2.08 o
   1  -8  11      103.43       97.82      4.43 o
   2  -8  11      420.83      423.00     11.69 o
   3  -8  11      105.15      106.57      4.37 o
   4  -8  11       49.26       45.60      3.50 o
   5  -8  11       17.30       15.69      2.52 o
   6  -8  11       23.51       19.58      3.51 o
  -6  -7  11       58.43       58.14     16.56 o
  -5  -7  11        4.58       -0.88      2.76 o
  -4  -7  11        0.74       -1.91      1.91 o
  -3  -7  11      350.08      332.34     11.41 o
  -2  -7  11        0.14       -1.11      1.11 o
  -1  -7  11      166.20      167.76      4.68 o
   0  -7  11       93.46       80.97      3.22 o
   1  -7  11      608.04      604.50     13.79 o
   2  -7  11      400.19      384.57     10.62 o
   3  -7  11        9.40        7.37      1.60 o
   4  -7  11        6.68        3.49      1.67 o
   5  -7  11        1.98        2.18      4.46 o
   6  -7  11        3.68        0.36      1.83 o
   7  -7  11        1.26       -0.37      2.34 o
  -6  -6  11        3.30        7.84      3.67 o
  -5  -6  11       12.00       20.10      4.08 o
  -4  -6  11        4.31        3.22      1.98 o
  -3  -6  11      131.27      113.81      5.10 o
  -2  -6  11      313.73      303.05      7.03 o
  -1  -6  11     1005.59     1027.61     19.82 o
   0  -6  11      306.97      313.06      7.00 o
   1  -6  11      807.23      765.38     15.13 o
   2  -6  11      712.11      710.96     17.60 o
   3  -6  11        0.14       -0.97      0.97 o
   4  -6  11        4.64        2.80      1.24 o
   5  -6  11       20.35       22.79      2.24 o
   6  -6  11       14.47       18.99      2.64 o
   7  -6  11       14.10        6.82      4.38 o
  -7  -5  11        0.54       -3.26      3.26 o
  -6  -5  11       29.51       24.39      4.59 o
  -5  -5  11        0.57       -0.68      1.84 o
  -4  -5  11      291.98      246.42      7.38 o
  -3  -5  11       62.22       59.93      3.94 o
  -2  -5  11     1732.84     1655.40     31.01 o
  -1  -5  11       81.26       86.49      2.66 o
   0  -5  11       27.61       30.67      1.49 o
   1  -5  11      152.06      177.88      3.96 o
   2  -5  11       61.52       88.40      2.78 o
   3  -5  11        8.90        5.18      1.22 o
   4  -5  11      564.48      497.64     11.93 o
   5  -5  11       91.92       78.29      3.54 o
   6  -5  11       11.58       14.19      1.71 o
   7  -5  11       59.41       71.66      5.11 o
  -7  -4  11        1.46        2.06      3.34 o
  -6  -4  11        0.33       -0.76      2.84 o
  -5  -4  11      100.03       98.90      4.73 o
  -4  -4  11        6.42        6.18      1.86 o
  -3  -4  11     1347.77     1200.32     25.61 o
  -2  -4  11      178.23      163.84      3.90 o
  -1  -4  11     1046.68     1087.59     19.09 o
   0  -4  11        3.06        2.89      0.85 o
   1  -4  11      729.73      742.46     13.29 o
   2  -4  11       26.12       15.92      1.11 o
   3  -4  11      430.07      389.27      8.93 o
   4  -4  11        2.75        3.33      1.71 o
   5  -4  11        3.45        5.20      1.27 o
   6  -4  11       24.50       19.80      3.08 o
   7  -4  11        9.28        6.05      3.82 o
  -7  -3  11        3.64        4.92      3.83 o
  -6  -3  11      135.25      142.72      8.62 o
  -5  -3  11        1.22        0.53      1.36 o
  -4  -3  11      615.62      585.48     15.32 o
  -3  -3  11       12.03       12.78      1.72 o
  -2  -3  11        6.99        9.17      0.93 o
  -1  -3  11        0.07        0.52      0.61 o
   0  -3  11     6274.32     6488.66     95.54 o
   1  -3  11      263.03      300.24      5.38 o
   2  -3  11      466.44      399.92      7.93 o
   3  -3  11       20.14       19.39      1.33 o
   4  -3  11      379.35      372.19      8.03 o
   5  -3  11       14.77       14.06      1.16 o
   6  -3  11       36.15       43.31      3.91 o
   7  -3  11        5.63        5.78      3.34 o
  -7  -2  11       27.59       29.52      5.80 o
  -6  -2  11       11.30        5.88      4.42 o
  -5  -2  11      418.31      380.13     10.95 o
  -4  -2  11       25.39       21.61      2.27 o
  -3  -2  11      504.56      507.10     11.59 o
  -2  -2  11       43.74       41.94      1.47 o
  -1  -2  11     2787.29     2863.84     48.03 o
   0  -2  11      906.26      920.02     14.99 o
   1  -2  11       46.48       61.33      1.74 o
   2  -2  11        8.94       13.26      0.93 o
   3  -2  11       52.98       62.07      2.18 o
   4  -2  11       18.44       20.17      1.30 o
   5  -2  11      119.63      102.81      3.38 o
   6  -2  11        4.02        3.07      1.76 o
   7  -2  11       11.82       12.72      3.76 o
  -7  -1  11        6.52        6.81      3.59 o
  -6  -1  11       85.80       82.05      5.42 o
  -5  -1  11        0.73        1.38      1.73 o
  -4  -1  11     1038.66      976.66     23.82 o
  -3  -1  11       30.54       32.57      2.20 o
  -2  -1  11      838.34      835.73     12.87 o
  -1  -1  11      156.89      174.74      3.75 o
   0  -1  11     8540.21     9126.59    142.42 o
   1  -1  11       73.54       65.44      2.15 o
   2  -1  11       55.55       53.16      1.89 o
   3  -1  11       84.27      105.81      3.05 o
   4  -1  11      338.97      342.35      7.79 o
   5  -1  11       47.34       46.28      3.45 o
   6  -1  11       69.60       80.97      4.18 o
   7  -1  11       17.76       16.01      4.97 o
  -7   0  11        4.47        4.30      3.34 o
  -6   0  11      110.69      106.31      6.15 o
  -5   0  11      158.95      151.48      6.69 o
  -4   0  11       15.45       13.78      2.31 o
  -3   0  11      281.59      301.24      6.66 o
  -2   0  11        5.12        6.05      0.63 o
  -1   0  11      662.95      790.19     13.01 o
   0   0  11      572.49      625.73     10.37 o
   1   0  11     1490.28     1431.34     28.96 o
   2   0  11        8.60       10.07      0.82 o
   3   0  11      209.89      161.06      4.39 o
   4   0  11       70.07       71.19      3.09 o
   5   0  11      369.73      311.18     11.74 o
   6   0  11       53.54       48.22      3.34 o
   7   0  11       60.46       66.32      6.35 o
  -7   1  11        8.36        4.72      3.03 o
  -6   1  11      257.55      253.93     10.28 o
  -5   1  11       74.09       74.66      3.77 o
  -4   1  11      185.92      162.38      5.53 o
  -3   1  11        5.32       11.05      1.17 o
  -2   1  11      140.96      153.97      3.09 o
  -1   1  11      174.28      178.96      3.58 o
   0   1  11      497.26      635.00      9.93 o
   1   1  11       70.03       68.12      1.89 o
   2   1  11      735.39      727.55     12.81 o
   3   1  11       59.68       56.51      2.60 o
   4   1  11      102.12       95.70      3.76 o
   5   1  11      125.37      101.82      5.30 o
   6   1  11      124.63      131.13      6.22 o
   7   1  11       11.91       11.42      2.34 o
  -7   2  11       29.04       26.03      4.00 o
  -6   2  11      105.61       92.17      5.87 o
  -5   2  11       45.63       50.06      3.20 o
  -4   2  11        1.61        1.72      1.21 o
  -3   2  11      159.45      148.18      3.95 o
  -2   2  11      372.55      391.96      6.68 o
  -1   2  11     2869.56     2896.66     48.54 o
   0   2  11       61.32       65.02      1.68 o
   1   2  11      746.51      720.12     12.75 o
   2   2  11       33.43       38.74      1.56 o
   3   2  11       75.82       77.56      3.67 o
   4   2  11        5.95        4.54      1.72 o
   5   2  11        0.31        0.98      1.45 o
   6   2  11       26.31       27.46      3.17 o
   7   2  11       93.03       98.80      7.18 o
  -7   3  11        1.28        3.64      3.19 o
  -6   3  11       43.16       45.47      5.25 o
  -5   3  11      161.84      171.37      6.24 o
  -4   3  11      283.01      306.91      9.14 o
  -3   3  11       27.56       29.87      1.63 o
  -2   3  11      904.90      965.58     17.43 o
  -1   3  11        0.00       -0.11      0.58 o
   0   3  11        3.19        4.09      0.72 o
   1   3  11       34.10       30.47      1.40 o
   2   3  11       54.25       72.23      2.67 o
   3   3  11       13.10       16.76      1.73 o
   4   3  11       87.92       78.78      4.04 o
   5   3  11        9.97       16.78      2.39 o
   6   3  11       31.50       23.20      3.17 o
   7   3  11        3.35        3.86      3.31 o
  -7   4  11        7.26        9.86      3.64 o
  -6   4  11       24.35       29.60      3.97 o
  -5   4  11      135.75      121.09      5.13 o
  -4   4  11       28.50       24.57      2.37 o
  -3   4  11      674.67      637.06     14.08 o
  -2   4  11        7.55        6.97      1.43 o
  -1   4  11      264.38      281.06      5.51 o
   0   4  11        1.01        0.87      0.72 o
   1   4  11      114.03      146.70      3.15 o
   2   4  11        2.07        0.74      1.02 o
   3   4  11      728.02      712.76     20.12 o
   4   4  11        3.62        2.48      2.28 o
   5   4  11       65.82       77.06     10.75 o
   6   4  11        0.47        0.85      2.12 o
   7   4  11        0.01       -1.10      2.76 o
  -7   5  11       18.65       21.03      4.29 o
  -6   5  11      101.20      101.66      6.55 o
  -5   5  11       40.13       44.47      7.73 o
  -4   5  11        9.94       15.33      1.94 o
  -3   5  11      255.29      253.20      7.64 o
  -2   5  11       68.29       83.81      3.01 o
  -1   5  11       12.93       12.52      1.18 o
   0   5  11       88.84       75.76      2.43 o
   1   5  11       14.56       16.13      1.29 o
   2   5  11      339.45      299.27      7.06 o
   3   5  11       43.75       38.61      2.81 o
   4   5  11       39.05       29.87      2.62 o
   5   5  11        0.86        0.18      1.95 o
   6   5  11        1.91        1.40      3.31 o
  -7   6  11       12.84       16.06      7.45 o
  -6   6  11        0.06       -0.69      5.24 o
  -5   6  11       23.43       23.46      4.39 o
  -4   6  11        5.37        5.33      1.79 o
  -3   6  11      363.49      354.33     10.13 o
  -2   6  11       81.96       97.13      3.73 o
  -1   6  11      335.16      342.10      6.88 o
   0   6  11        0.50       -0.42      1.00 o
   1   6  11       85.94       75.90      3.67 o
   2   6  11       14.14        9.97      1.87 o
   3   6  11      788.67      681.57     17.95 o
   4   6  11       22.43       17.41      2.53 o
   5   6  11      139.22      128.49      6.29 o
   6   6  11        0.46        1.32      2.76 o
  -7   7  11       18.20       23.24      4.98 o
  -6   7  11        2.07        2.62      3.54 o
  -5   7  11        6.23        3.54      4.69 o
  -4   7  11       82.48       84.68      4.29 o
  -3   7  11      430.93      420.09     11.84 o
  -2   7  11       27.44       28.73      2.48 o
  -1   7  11       39.25       39.52      2.63 o
   0   7  11      100.99       99.64      3.32 o
   1   7  11       23.64       25.40      3.20 o
   2   7  11      101.54       87.27      4.46 o
   3   7  11       24.63       21.34      2.70 o
   4   7  11      362.09      338.49     11.73 o
   5   7  11        7.07        6.49      2.82 o
   6   7  11       10.24        8.02      5.52 o
  -6   8  11       21.56       23.44      4.88 o
  -5   8  11       22.30       30.16     11.04 o
  -4   8  11        0.98       -0.53      1.87 o
  -3   8  11      109.17      118.88      5.87 o
  -2   8  11        0.75        3.96      1.60 o
  -1   8  11        0.31       -1.17      1.64 o
   0   8  11       16.39       16.15      2.23 o
   1   8  11      121.59      115.81      5.19 o
   2   8  11        4.71        8.04      2.27 o
   3   8  11        0.09        4.63      2.29 o
   4   8  11       13.85       20.80      3.22 o
   5   8  11       19.69       20.45      3.48 o
  -6   9  11       14.77       16.34      8.83 o
  -5   9  11       15.32       15.71      4.39 o
  -4   9  11       55.76       53.23      5.50 o
  -3   9  11       28.15       27.56      2.92 o
  -2   9  11       35.27       33.74      3.40 o
  -1   9  11       78.00       77.48      4.50 o
   0   9  11      161.28      167.28      7.95 o
   1   9  11        0.00       -0.15      2.31 o
   2   9  11      213.86      211.97      7.86 o
   3   9  11        4.52        4.02      2.72 o
   4   9  11        0.25       -2.71      2.71 o
   5   9  11        0.95        0.69      2.62 o
  -5  10  11       15.89       24.23      4.38 o
  -4  10  11       14.99       13.49      3.74 o
  -3  10  11       13.59       17.24      2.59 o
  -2  10  11        0.65       -2.95      2.95 o
  -1  10  11      283.47      270.96     11.12 o
   0  10  11       13.53       13.35      4.08 o
   1  10  11       73.05       63.88      5.41 o
   2  10  11       28.39       19.37      3.52 o
   3  10  11       61.82       64.56      5.16 o
   4  10  11        4.43       11.23      6.81 o
  -5  11  11       13.99        9.18      3.78 o
  -4  11  11        1.20        0.21      2.95 o
  -3  11  11        6.46        0.88      2.73 o
  -2  11  11       36.30       36.80      6.07 o
  -1  11  11       24.76       22.16      5.26 o
   0  11  11       35.75       39.30      5.82 o
   1  11  11       46.40       36.61      5.65 o
   2  11  11      150.32      144.59      9.66 o
   3  11  11        2.14        3.20      3.67 o
  -4  12  11        1.39       -2.88      2.88 o
  -3  12  11        9.01       11.45      3.66 o
  -2  12  11       18.96       16.97      4.59 o
  -1  12  11       12.13        6.39      4.49 o
   0  12  11        1.99       -1.81      3.97 o
   1  12  11       20.32       23.54      5.17 o
   2  12  11        7.11       11.45      4.97 o
  -3  13  11        2.77        4.78      6.62 o
  -2  13  11        7.66        8.95      5.17 o
  -1  13  11        4.21       -1.80      4.37 o
   0  13  11       53.92       43.09      6.90 o
   1  13  11        0.00        3.45      4.26 o
  -1 -14  12        0.81        2.21      5.26 o
   0 -14  12        0.01       -2.00      5.03 o
   1 -14  12        4.07        1.94      5.26 o
   2 -14  12       92.93       91.70      6.03 o
  -2 -13  12        1.39       -4.97      6.62 o
  -1 -13  12       13.60        7.45      5.07 o
   0 -13  12       19.09       14.19      5.42 o
   1 -13  12        2.65        1.83      2.77 o
   2 -13  12       27.04       24.41      3.88 o
   3 -13  12        0.28       -2.67      2.67 o
   4 -13  12        8.43        3.06      3.36 o
  -3 -12  12        1.12       -1.66      6.62 o
  -2 -12  12       21.57       11.04      7.18 o
  -1 -12  12       34.31       32.98      8.00 o
   0 -12  12        0.39       -3.39      3.62 o
   1 -12  12       12.09        8.12      2.76 o
   2 -12  12      135.33      136.33      7.89 o
   3 -12  12       14.51       17.37      3.56 o
   4 -12  12       17.09       11.07      3.21 o
  -4 -11  12        4.27       16.56      8.28 o
  -3 -11  12        0.08       -2.76      6.07 o
  -2 -11  12       51.52       48.62      9.38 o
  -1 -11  12        7.81       16.16      4.87 o
   0 -11  12      157.21      165.25      6.86 o
   1 -11  12        6.92        6.48      2.62 o
   2 -11  12        0.21        0.80      2.16 o
   3 -11  12        5.82        4.11      2.27 o
   4 -11  12        3.79        0.78      2.46 o
   5 -11  12       11.98       15.69      3.26 o
  -5 -10  12        0.00       -2.68      3.97 o
  -4 -10  12        2.94        2.76      6.62 o
  -3 -10  12        2.47       -1.10      5.52 o
  -2 -10  12      213.18      204.04     10.91 o
  -1 -10  12      306.16      320.50     11.78 o
   0 -10  12        0.83        1.08      3.51 o
   1 -10  12        2.78        4.53      2.25 o
   2 -10  12        4.06       -1.88      1.88 o
   3 -10  12      203.64      186.14      8.43 o
   4 -10  12       83.27       82.00      5.11 o
   5 -10  12        0.02       -2.09      2.09 o
   6 -10  12       53.10       56.39      4.91 o
  -5  -9  12       67.27       62.91      6.90 o
  -4  -9  12       11.18       16.14      3.33 o
  -3  -9  12       27.50       22.05      8.83 o
  -2  -9  12      254.36      225.68     11.08 o
  -1  -9  12        7.49        6.96      2.15 o
   0  -9  12        0.46        0.65      1.82 o
   1  -9  12       12.49       12.24      2.22 o
   2  -9  12      248.58      235.00      7.79 o
   3  -9  12      134.16      129.38      5.29 o
   4  -9  12       22.41       18.56      2.99 o
   5  -9  12        4.82        0.82      2.09 o
   6  -9  12        1.12        2.17      2.34 o
  -6  -8  12       21.63       19.44      8.55 o
  -5  -8  12        9.39       10.92      6.90 o
  -4  -8  12        2.42        2.76      2.49 o
  -3  -8  12        8.60        7.98      2.78 o
  -2  -8  12      191.91      186.17      6.60 o
  -1  -8  12      215.22      229.07      7.49 o
   0  -8  12      458.14      460.27     12.75 o
   1  -8  12      117.09      121.89      5.07 o
   2  -8  12        4.01        9.19      2.07 o
   3  -8  12       32.71       33.57      2.65 o
   4  -8  12        5.29        4.61      2.03 o
   5  -8  12        1.18        1.38      2.12 o
   6  -8  12        6.18        1.06      2.63 o
  -6  -7  12        0.00        0.03      3.26 o
  -5  -7  12        6.02        9.05      3.67 o
  -4  -7  12       39.06       39.12      3.75 o
  -3  -7  12       24.01       26.86      3.15 o
  -2  -7  12      185.63      175.67      7.88 o
  -1  -7  12      216.25      207.82      5.43 o
   0  -7  12       21.18       19.10      2.28 o
   1  -7  12       26.12       27.68      2.37 o
   2  -7  12       75.58       78.94      3.94 o
   3  -7  12        5.58        4.95      1.70 o
   4  -7  12       48.83       42.28      3.19 o
   5  -7  12      562.20      562.91     15.75 o
   6  -7  12        3.47        2.43      2.16 o
   7  -7  12       18.61       17.72      2.39 o
  -6  -6  12        8.51        9.93      3.97 o
  -5  -6  12        4.64        4.25      6.62 o
  -4  -6  12      456.96      388.45     16.11 o
  -3  -6  12       62.40       69.51      3.82 o
  -2  -6  12      191.99      194.90      5.12 o
  -1  -6  12        1.07        3.16      1.22 o
   0  -6  12      173.00      185.83      4.81 o
   1  -6  12       31.73       29.73      2.55 o
   2  -6  12       53.60       47.26      2.71 o
   3  -6  12       88.73       90.98      3.55 o
   4  -6  12       19.77       20.19      3.00 o
   5  -6  12       20.11       22.56      2.32 o
   6  -6  12        0.27       -0.59      1.72 o
   7  -6  12       16.81       13.49      4.59 o
  -7  -5  12        8.94        7.11      4.26 o
  -6  -5  12        0.09       -1.20      4.14 o
  -5  -5  12       46.77       63.10      4.52 o
  -4  -5  12       57.22       49.75      3.51 o
  -3  -5  12      941.17      912.02     22.51 o
  -2  -5  12        0.13       -0.39      0.97 o
  -1  -5  12       32.79       30.72      1.67 o
   0  -5  12       27.20       27.41      1.44 o
   1  -5  12     1643.29     1696.89     29.33 o
   2  -5  12       30.27       32.23      1.89 o
   3  -5  12       27.40       34.52      1.99 o
   4  -5  12        5.44        3.36      2.93 o
   5  -5  12      272.94      261.82      7.43 o
   6  -5  12        2.44        1.29      1.28 o
   7  -5  12       13.14       13.10      3.40 o
  -7  -4  12        2.35       -0.66      3.40 o
  -6  -4  12       48.02       48.86      5.70 o
  -5  -4  12        0.14        2.10      1.84 o
  -4  -4  12      858.63      728.87     35.28 o
  -3  -4  12        1.06        3.21      1.67 o
  -2  -4  12      982.13     1015.27     18.03 o
  -1  -4  12       28.09       24.65      1.42 o
   0  -4  12      557.18      535.97      9.25 o
   1  -4  12     1980.26     2187.53     40.85 o
   2  -4  12       27.16       30.64      1.38 o
   3  -4  12        2.74        2.12      0.69 o
   4  -4  12        8.70        7.18      2.15 o
   5  -4  12        5.06        3.04      1.30 o
   6  -4  12       66.95       65.59      3.19 o
   7  -4  12       21.58       21.31      3.71 o
  -7  -3  12       76.83       90.32      7.73 o
  -6  -3  12        4.75        3.14      5.24 o
  -5  -3  12       42.99       33.29      2.85 o
  -4  -3  12        1.42        1.70      1.71 o
  -3  -3  12     1571.80     1563.85     32.80 o
  -2  -3  12      181.54      182.19      3.88 o
  -1  -3  12      103.58      118.35      2.99 o
   0  -3  12      212.68      197.15      3.72 o
   1  -3  12     2072.63     2271.52     38.77 o
   2  -3  12       20.88       23.99      1.19 o
   3  -3  12       66.26       67.68      2.19 o
   4  -3  12       60.34       61.82      2.56 o
   5  -3  12       13.46       16.69      1.71 o
   6  -3  12       60.66       61.18      4.59 o
   7  -3  12       42.27       41.73      5.51 o
  -7  -2  12        0.01       -0.18      2.96 o
  -6  -2  12       42.94       45.25      4.90 o
  -5  -2  12        1.28        3.80      1.84 o
  -4  -2  12      560.88      588.93     15.36 o
  -3  -2  12       14.64       16.87      1.75 o
  -2  -2  12      536.08      568.34      9.75 o
  -1  -2  12        0.63        0.05      0.53 o
   0  -2  12     1615.79     1747.11     27.90 o
   1  -2  12        9.86        7.62      0.67 o
   2  -2  12      721.14      681.61     14.17 o
   3  -2  12       62.81       67.14      2.57 o
   4  -2  12      141.98      135.11      3.81 o
   5  -2  12      112.30      100.80      5.25 o
   6  -2  12      210.07      207.39      7.09 o
   7  -2  12       14.66       14.25      4.18 o
  -7  -1  12       17.43       14.92      3.76 o
  -6  -1  12        0.68        0.21      2.81 o
  -5  -1  12      205.56      204.60      7.08 o
  -4  -1  12       28.59       25.93      2.44 o
  -3  -1  12      353.32      325.22      8.02 o
  -2  -1  12       15.24       14.26      0.83 o
  -1  -1  12      683.52      710.34     12.63 o
   0  -1  12      251.49      263.32      4.81 o
   1  -1  12        1.57       12.55      0.91 o
   2  -1  12      132.74      109.46      4.07 o
   3  -1  12      280.15      272.91      6.35 o
   4  -1  12       71.48       65.20      2.53 o
   5  -1  12        0.12        0.24      1.30 o
   6  -1  12        0.05       -0.95      1.02 o
   7  -1  12       15.60       15.58      2.02 o
  -7   0  12        2.02        0.10      2.91 o
  -6   0  12      195.58      194.52      9.31 o
  -5   0  12      108.25       95.11      4.44 o
  -4   0  12       40.14       35.38      2.71 o
  -3   0  12        4.13        6.03      1.38 o
  -2   0  12      596.25      560.42      9.23 o
  -1   0  12      386.17      393.65      7.45 o
   0   0  12     1189.72     1127.48     18.21 o
   1   0  12        3.74        6.87      0.91 o
   2   0  12      153.49      134.64      3.26 o
   3   0  12        0.72        0.32      0.76 o
   4   0  12        0.95        2.96      1.12 o
   5   0  12       27.89       26.05      2.48 o
   6   0  12       37.09       31.02      3.31 o
   7   0  12       49.77       55.61      3.83 o
  -7   1  12        8.65        5.54      3.11 o
  -6   1  12       19.10       21.36      3.47 o
  -5   1  12       19.88       19.09      2.38 o
  -4   1  12       69.43       72.43      3.57 o
  -3   1  12      114.63      100.46      2.96 o
  -2   1  12        7.12        3.94      0.74 o
  -1   1  12     8089.10     8480.64    132.28 o
   0   1  12       13.56        8.84      0.76 o
   1   1  12     2376.91     2571.14     43.41 o
   2   1  12        0.35        0.11      0.57 o
   3   1  12       26.63       20.14      1.73 o
   4   1  12       35.27       34.45      2.39 o
   5   1  12       11.93       16.98      2.25 o
   6   1  12       67.92       70.97      6.07 o
   7   1  12       23.79       24.29      3.86 o
  -7   2  12       27.46       25.56      4.12 o
  -6   2  12       12.92       10.46      3.06 o
  -5   2  12       29.24       29.79      3.90 o
  -4   2  12      495.60      447.09     15.06 o
  -3   2  12       25.33       31.41      2.55 o
  -2   2  12     1501.20     1449.82     22.48 o
  -1   2  12        0.91        0.60      0.64 o
   0   2  12      148.79      147.88      2.95 o
   1   2  12      205.46      210.56      4.42 o
   2   2  12       72.10       48.17      1.91 o
   3   2  12       58.47       54.38      2.69 o
   4   2  12      432.93      394.40     18.27 o
   5   2  12       65.33       53.34      3.97 o
   6   2  12        6.27        7.59      5.52 o
   7   2  12        0.02       -2.06      2.48 o
  -7   3  12       32.77       36.97      5.85 o
  -6   3  12      112.45      101.96      6.20 o
  -5   3  12      116.74      114.65      7.73 o
  -4   3  12       52.20       63.71      6.04 o
  -3   3  12       11.97       17.73      1.54 o
  -2   3  12      100.85      119.38      3.17 o
  -1   3  12       18.87       39.41      1.65 o
   0   3  12        4.54        5.90      0.80 o
   1   3  12     1174.73     1141.61     19.92 o
   2   3  12        0.22        0.54      0.90 o
   3   3  12      171.81      141.68      7.65 o
   4   3  12       46.98       33.80      3.48 o
   5   3  12       77.49       65.29      4.77 o
   6   3  12       22.21       22.30      3.17 o
   7   3  12       28.64       36.43      4.97 o
  -7   4  12        9.76        9.50      3.31 o
  -6   4  12       26.89       34.87      4.24 o
  -5   4  12        3.09        8.06      1.94 o
  -4   4  12      108.74       91.06      4.28 o
  -3   4  12       10.89       12.64      1.71 o
  -2   4  12      875.47      913.45     16.74 o
  -1   4  12        4.65        2.96      0.88 o
   0   4  12      497.15      450.79      7.77 o
   1   4  12      593.16      599.13     10.44 o
   2   4  12       26.34       28.03      2.35 o
   3   4  12        1.20        0.21      1.46 o
   4   4  12       95.92       71.96      4.04 o
   5   4  12       30.12       27.32      3.45 o
   6   4  12       78.63       74.66      5.17 o
  -7   5  12        0.89        0.55      3.15 o
  -6   5  12       21.61       16.08      3.60 o
  -5   5  12      168.07      156.94      6.91 o
  -4   5  12       14.91       13.43      3.17 o
  -3   5  12      517.87      470.61     12.36 o
  -2   5  12      100.53       98.71      3.67 o
  -1   5  12      155.05      149.16      3.72 o
   0   5  12       21.39       24.36      1.55 o
   1   5  12      292.65      295.07      7.02 o
   2   5  12       55.79       53.04      2.62 o
   3   5  12      244.40      237.57      7.51 o
   4   5  12        2.90        0.09      1.59 o
   5   5  12      153.53      160.47      7.03 o
   6   5  12        0.65        0.25      3.86 o
  -7   6  12        4.65        6.92      4.97 o
  -6   6  12        4.58        9.54      6.90 o
  -5   6  12       22.31       19.37      4.39 o
  -4   6  12       85.12       89.80      4.86 o
  -3   6  12       71.82       86.59      4.07 o
  -2   6  12        0.34        2.00      1.37 o
  -1   6  12       55.13       58.59      2.36 o
   0   6  12        0.03       -1.00      1.00 o
   1   6  12       14.39       16.62      1.88 o
   2   6  12      440.78      428.82     10.69 o
   3   6  12       28.76       30.76      2.95 o
   4   6  12       93.91      100.65      8.67 o
   5   6  12        5.88        6.89      3.32 o
   6   6  12        3.26        1.07      2.91 o
  -6   7  12        9.57        7.36      3.95 o
  -5   7  12       53.78       52.64      6.07 o
  -4   7  12       30.00       31.59      2.95 o
  -3   7  12      179.42      170.23      6.29 o
  -2   7  12        5.74        5.34      1.57 o
  -1   7  12       29.77       25.78      2.42 o
   0   7  12      139.14      133.45      4.41 o
   1   7  12      301.18      311.38      9.51 o
   2   7  12        7.44        6.55      2.10 o
   3   7  12        2.48        7.48      3.11 o
   4   7  12        0.11       -3.07      3.07 o
   5   7  12        3.19        1.40      3.45 o
  -6   8  12        5.55       10.49      9.93 o
  -5   8  12       19.89       11.24      3.83 o
  -4   8  12       35.13       27.05      2.99 o
  -3   8  12        5.67        6.29      1.95 o
  -2   8  12       47.65       48.89      3.11 o
  -1   8  12        7.84        7.09      2.32 o
   0   8  12      166.04      157.55      6.60 o
   1   8  12        5.43        4.60      2.08 o
   2   8  12      367.95      334.86     10.55 o
   3   8  12       19.97       17.94      3.04 o
   4   8  12      211.22      211.57      8.85 o
   5   8  12        1.74       -0.59      2.51 o
  -6   9  12        0.01        1.32      4.00 o
  -5   9  12       10.93       12.63      4.26 o
  -4   9  12       94.09       96.48      5.41 o
  -3   9  12        0.65        1.72      1.80 o
  -2   9  12       42.36       34.05      3.49 o
  -1   9  12      250.23      245.67     10.24 o
   0   9  12       27.77       22.22      9.93 o
   1   9  12       13.29       10.49      2.53 o
   2   9  12       12.77        5.45      2.44 o
   3   9  12      137.00      125.73      6.55 o
   4   9  12       11.11       13.54      3.36 o
  -5  10  12        8.24       15.19      3.90 o
  -4  10  12       21.69       23.29      3.58 o
  -3  10  12       17.92       18.94      2.77 o
  -2  10  12        5.92        2.37      2.48 o
  -1  10  12        6.65        5.52      3.28 o
   0  10  12       27.92       23.31      4.63 o
   1  10  12        0.04        0.13      3.30 o
   2  10  12        3.68       12.32      3.22 o
   3  10  12        2.58        0.39      2.53 o
   4  10  12       62.89       64.19      5.34 o
  -5  11  12        6.08        5.80      4.08 o
  -4  11  12        0.62       -2.68      2.68 o
  -3  11  12        1.05       -2.96      3.11 o
  -2  11  12        0.03       -0.33      3.55 o
  -1  11  12        2.11        0.00      5.52 o
   0  11  12        0.00       -3.59      3.59 o
   1  11  12       49.67       51.85      6.43 o
   2  11  12        4.96       11.83      4.37 o
   3  11  12       20.35       15.04      4.49 o
  -4  12  12        8.75        5.80      3.50 o
  -3  12  12       12.09        2.55      4.12 o
  -2  12  12      198.78      223.15     10.90 o
  -1  12  12        6.97        0.25      4.24 o
   0  12  12       27.13       26.54      8.28 o
   1  12  12        1.03       -3.34      3.34 o
   2  12  12       12.33        4.73      4.42 o
  -2  13  12       18.26       14.39      9.11 o
  -1  13  12        3.23       -2.35      4.49 o
   0  13  12        6.81        6.20      4.77 o
   0 -14  13        8.97        9.90      8.83 o
   1 -14  13        1.81        6.11      5.57 o
   2 -14  13        9.11       11.24      4.16 o
  -2 -13  13        4.62        2.76      6.62 o
  -1 -13  13       22.10       23.15      5.65 o
   0 -13  13        6.75        1.68      6.35 o
   1 -13  13        8.46        6.76      3.23 o
   2 -13  13       28.44       24.67      4.41 o
   3 -13  13        0.09        3.80      3.40 o
  -3 -12  13       24.56       33.67      8.83 o
  -2 -12  13       10.53        6.07      6.62 o
  -1 -12  13       66.39       88.18     10.21 o
   0 -12  13       47.42       47.30      5.30 o
   1 -12  13       50.60       49.22      4.25 o
   2 -12  13        6.13        5.99      2.86 o
   3 -12  13        0.49       -2.18      2.18 o
   4 -12  13       62.80       62.51      7.32 o
  -4 -11  13       64.26       49.12     10.49 o
  -3 -11  13       19.60       19.87      7.73 o
  -2 -11  13        2.02        6.62      5.52 o
  -1 -11  13      132.18      142.44      9.34 o
   0 -11  13       20.23       13.57      2.85 o
   1 -11  13       71.68       74.96      4.57 o
   2 -11  13       36.93       42.73      3.73 o
   3 -11  13      102.92       86.84      5.73 o
   4 -11  13       72.30       66.62      7.84 o
   5 -11  13        7.24        4.42      3.66 o
  -5 -10  13        0.02       -6.07      6.62 o
  -4 -10  13       12.60       20.97      7.73 o
  -3 -10  13        0.00       -2.21      5.52 o
  -2 -10  13       93.65       91.76      6.99 o
  -1 -10  13        9.66        7.77      2.92 o
   0 -10  13        1.78       -1.82      1.82 o
   1 -10  13      203.40      205.95      7.59 o
   2 -10  13       18.06       19.54      2.82 o
   3 -10  13       27.43       20.51      3.75 o
   4 -10  13       11.22       11.14      2.74 o
   5 -10  13        0.36        0.46      2.68 o
  -5  -9  13        4.78        2.52      3.97 o
  -4  -9  13       22.42       21.21      4.49 o
  -3  -9  13       37.79       25.39      7.18 o
  -2  -9  13       91.11       95.48      6.99 o
  -1  -9  13       56.42       54.31      8.64 o
   0  -9  13       81.62       80.85      4.31 o
   1  -9  13       57.19       57.88      3.56 o
   2  -9  13       16.16       18.45      2.63 o
   3  -9  13      121.25      115.89      6.12 o
   4  -9  13        1.99        1.22      3.46 o
   5  -9  13       14.67       15.98      4.62 o
   6  -9  13        0.13       -0.44      2.31 o
  -6  -8  13        2.33        6.40      4.59 o
  -5  -8  13        8.58        5.43      5.80 o
  -4  -8  13        0.02       -0.86      2.45 o
  -3  -8  13      298.01      266.62     10.05 o
  -2  -8  13       78.36       79.18      4.19 o
  -1  -8  13      119.38      117.71      5.05 o
   0  -8  13       40.62       42.73      3.13 o
   1  -8  13       14.38       15.25      2.37 o
   2  -8  13      141.90      128.65      5.25 o
   3  -8  13      155.04      140.73      6.54 o
   4  -8  13        0.05       -0.19      1.81 o
   5  -8  13       34.51       39.05      3.71 o
   6  -8  13       52.08       69.18      4.54 o
  -6  -7  13        8.86        4.47      6.90 o
  -5  -7  13        0.31        3.57      6.35 o
  -4  -7  13        9.25       18.06      3.10 o
  -3  -7  13       24.24       18.22      2.50 o
  -2  -7  13      921.43      894.30     22.15 o
  -1  -7  13      310.27      318.04      7.45 o
   0  -7  13       10.47       10.55      2.12 o
   1  -7  13        8.95        8.20      2.47 o
   2  -7  13      447.15      417.55     11.51 o
   3  -7  13       34.28       26.69      2.93 o
   4  -7  13        2.27        0.62      1.75 o
   5  -7  13        0.82        3.59      2.71 o
   6  -7  13        1.70        2.92      2.74 o
  -6  -6  13        2.96        2.15      4.42 o
  -5  -6  13       88.07       83.40      7.02 o
  -4  -6  13        1.35       -0.45      2.07 o
  -3  -6  13      645.30      605.73     18.33 o
  -2  -6  13      206.89      197.11      5.84 o
  -1  -6  13      891.70      873.88     17.16 o
   0  -6  13       18.80       15.74      1.62 o
   1  -6  13      449.27      434.11     10.39 o
   2  -6  13      260.17      271.34      7.13 o
   3  -6  13        0.41       -1.52      2.11 o
   4  -6  13       14.28        7.83      1.65 o
   5  -6  13       20.17       23.26      2.39 o
   6  -6  13        2.89        4.69      2.29 o
   7  -6  13       21.51       24.46      6.07 o
  -7  -5  13        5.75       -0.79      3.76 o
  -6  -5  13       56.33       65.03     16.28 o
  -5  -5  13        0.03       -0.47      3.14 o
  -4  -5  13       75.59       66.28      7.30 o
  -3  -5  13      129.61      120.63      5.74 o
  -2  -5  13       32.88       32.36      1.96 o
  -1  -5  13      129.49      128.30      3.43 o
   0  -5  13      574.52      569.26     11.47 o
   1  -5  13      654.42      704.46     12.87 o
   2  -5  13        0.07        0.61      1.05 o
   3  -5  13      142.11      125.10      4.73 o
   4  -5  13      211.83      206.72     12.35 o
   5  -5  13        0.12        1.72      1.57 o
   6  -5  13        0.03       -1.11      1.51 o
   7  -5  13        9.93        8.28      3.41 o
  -7  -4  13        1.56       -2.12      3.40 o
  -6  -4  13        0.76        0.28      3.26 o
  -5  -4  13      290.77      251.30      9.57 o
  -4  -4  13        0.32        0.41      1.64 o
  -3  -4  13      168.81      171.43      6.02 o
  -2  -4  13       18.44       14.42      1.42 o
  -1  -4  13     2415.76     2413.13     41.15 o
   0  -4  13      409.47      447.90      7.46 o
   1  -4  13       31.53       44.50      1.94 o
   2  -4  13       34.82       36.61      1.65 o
   3  -4  13      135.90      120.10      4.41 o
   4  -4  13      163.89      164.90      5.46 o
   5  -4  13       45.96       49.11      4.10 o
   6  -4  13       15.64       15.38      2.49 o
   7  -4  13       18.54       18.88      4.59 o
  -7  -3  13        2.46        2.21      3.31 o
  -6  -3  13       15.09       20.42      4.08 o
  -5  -3  13        1.29        4.47      1.88 o
  -4  -3  13      154.38      145.02      5.52 o
  -3  -3  13        5.38        6.64      1.57 o
  -2  -3  13       64.74       66.75      2.16 o
  -1  -3  13      192.22      219.55      4.68 o
   0  -3  13      161.41      182.02      3.47 o
   1  -3  13       80.07      103.36      2.64 o
   2  -3  13      179.31      156.69      3.64 o
   3  -3  13       89.95       89.11      3.13 o
   4  -3  13      288.03      267.30      8.44 o
   5  -3  13        1.71        0.24      1.26 o
   6  -3  13       43.71       43.51      2.87 o
   7  -3  13       26.74       27.32      5.00 o
  -7  -2  13        8.19        7.36      3.76 o
  -6  -2  13        9.99        8.86      3.57 o
  -5  -2  13      365.03      325.06      9.97 o
  -4  -2  13       41.99       41.49      2.89 o
  -3  -2  13      471.26      408.20      9.77 o
  -2  -2  13        0.78        0.01      0.84 o
  -1  -2  13      283.97      380.40      6.75 o
   0  -2  13      722.74      831.07     13.73 o
   1  -2  13      549.75      502.64     10.82 o
   2  -2  13       30.10       27.66      1.42 o
   3  -2  13        2.17        2.90      0.74 o
   4  -2  13       25.13       21.69      2.07 o
   5  -2  13        1.71        1.87      1.74 o
   6  -2  13       38.16       31.87      2.51 o
   7  -2  13       11.39       15.39      5.80 o
  -7  -1  13       12.03        8.23      3.83 o
  -6  -1  13       13.50       16.57      3.48 o
  -5  -1  13       22.50       19.28      2.40 o
  -4  -1  13       65.06       54.87      3.26 o
  -3  -1  13       48.17       56.00      2.65 o
  -2  -1  13       66.50       56.59      1.73 o
  -1  -1  13       16.63       19.76      1.06 o
   0  -1  13     5851.17     6534.74    102.37 o
   1  -1  13      164.99      150.23      3.54 o
   2  -1  13       46.09       55.15      2.28 o
   3  -1  13      254.43      258.81      5.59 o
   4  -1  13      186.71      185.00      6.41 o
   5  -1  13       87.46       87.70      3.95 o
   6  -1  13       45.28       49.95      3.34 o
   7  -1  13       21.89       21.88      2.07 o
  -7   0  13        2.56        0.37      2.96 o
  -6   0  13       46.09       49.73      4.61 o
  -5   0  13       54.22       48.14      4.35 o
  -4   0  13       64.27       61.40      3.62 o
  -3   0  13      619.57      587.08     13.35 o
  -2   0  13       11.76       10.49      0.87 o
  -1   0  13      455.65      451.32      8.37 o
   0   0  13       92.78      122.86      2.72 o
   1   0  13      304.89      330.53      6.88 o
   2   0  13       73.56       79.23      2.88 o
   3   0  13      314.16      314.80      7.34 o
   4   0  13      116.92      119.61      4.79 o
   5   0  13      102.50      100.69      5.00 o
   6   0  13        0.11       -0.92      1.93 o
   7   0  13        0.70       -1.52      1.52 o
  -7   1  13        1.29       -1.79      2.70 o
  -6   1  13       45.43       45.86      4.47 o
  -5   1  13      102.13      100.08      4.61 o
  -4   1  13      347.39      316.79      9.28 o
  -3   1  13       50.40       53.51      2.55 o
  -2   1  13      297.51      319.17      5.72 o
  -1   1  13      106.45      113.28      3.06 o
   0   1  13        2.05       -0.43      0.47 o
   1   1  13        0.70        0.58      0.96 o
   2   1  13     1329.59     1319.11     24.77 o
   3   1  13       37.48       37.61      2.24 o
   4   1  13      187.50      190.20      6.73 o
   5   1  13        6.05        5.85      1.84 o
   6   1  13        0.63        2.32      1.84 o
   7   1  13       30.44       30.40      3.34 o
  -7   2  13       76.65       75.91      5.78 o
  -6   2  13        1.61        1.13      2.62 o
  -5   2  13      151.48      147.07      5.83 o
  -4   2  13       27.98       29.63      2.52 o
  -3   2  13       16.46       16.25      1.44 o
  -2   2  13       54.84       55.66      1.85 o
  -1   2  13       20.07       12.28      1.14 o
   0   2  13       41.81       51.71      1.61 o
   1   2  13       23.45       13.58      1.09 o
   2   2  13      285.29      277.01      6.74 o
   3   2  13      102.82      100.94      3.81 o
   4   2  13       33.37       29.56      3.05 o
   5   2  13      166.40      154.23      7.15 o
   6   2  13      103.34      118.92      6.22 o
   7   2  13       88.07      106.88      6.22 o
  -7   3  13        9.60       11.16      5.10 o
  -6   3  13       41.31       45.40      4.52 o
  -5   3  13      245.46      221.11      7.53 o
  -4   3  13      189.25      200.47      6.81 o
  -3   3  13        0.54       -0.49      1.40 o
  -2   3  13     2784.17     2834.73     45.91 o
  -1   3  13        4.66        4.67      0.80 o
   0   3  13        2.00        4.72      0.77 o
   1   3  13        1.50        1.07      0.88 o
   2   3  13      841.57      831.18     17.83 o
   3   3  13        1.22        2.15      1.30 o
   4   3  13        0.07       -0.09      1.45 o
   5   3  13      114.52      107.49      6.10 o
   6   3  13      169.89      190.28     14.07 o
   7   3  13       11.04       16.60      3.59 o
  -7   4  13        6.74        9.20      3.46 o
  -6   4  13       41.43       42.84      5.28 o
  -5   4  13       98.79       90.43      4.63 o
  -4   4  13       16.65       16.92      2.25 o
  -3   4  13      329.61      334.11      9.29 o
  -2   4  13      225.16      242.06      6.03 o
  -1   4  13       55.47       51.36      1.98 o
   0   4  13        0.32       -0.28      0.81 o
   1   4  13      949.07      895.62     16.96 o
   2   4  13       20.60       15.96      1.71 o
   3   4  13      301.16      287.99      9.43 o
   4   4  13        0.15       -0.71      1.36 o
   5   4  13      273.99      281.03     11.63 o
   6   4  13       11.66       11.30      2.91 o
  -7   5  13        5.02        7.54      3.68 o
  -6   5  13        3.73        8.06      3.90 o
  -5   5  13       69.46       59.55     10.49 o
  -4   5  13       65.98       69.51      4.31 o
  -3   5  13      205.25      192.87      6.46 o
  -2   5  13      285.09      296.62      7.64 o
  -1   5  13       14.59       13.35      1.31 o
   0   5  13      171.28      158.06      4.07 o
   1   5  13        4.37        0.55      1.32 o
   2   5  13       14.28       14.58      1.81 o
   3   5  13       42.85       41.52      3.82 o
   4   5  13        0.18        4.66      1.94 o
   5   5  13        0.27       -0.83      2.34 o
   6   5  13       53.94       77.14      5.82 o
  -7   6  13        0.24       -1.51      3.86 o
  -6   6  13       39.35       45.72      5.87 o
  -5   6  13      188.48      180.53     10.19 o
  -4   6  13       87.33       85.43      4.98 o
  -3   6  13      207.75      193.56     10.99 o
  -2   6  13       15.47       11.48      2.25 o
  -1   6  13      291.62      282.66      6.40 o
   0   6  13      174.92      173.09      4.52 o
   1   6  13      179.57      160.46      5.32 o
   2   6  13       46.30       42.97      3.11 o
   3   6  13      225.57      204.09      7.10 o
   4   6  13        2.84        3.10      2.39 o
   5   6  13      115.03      120.57      7.15 o
   6   6  13        4.85        7.60      6.90 o
  -6   7  13       23.44       23.05      4.82 o
  -5   7  13       13.59        9.02      9.38 o
  -4   7  13       25.74       25.11      3.24 o
  -3   7  13        8.69        7.19      2.10 o
  -2   7  13       17.26       20.09      2.07 o
  -1   7  13        0.82        1.31      1.86 o
   0   7  13      225.16      213.37      6.68 o
   1   7  13        8.21        7.01      1.98 o
   2   7  13       39.44       34.55      3.08 o
   3   7  13       25.31       24.17      2.80 o
   4   7  13      103.17      109.32      6.11 o
   5   7  13        9.38       12.67      6.62 o
  -6   8  13        6.60        3.08      3.57 o
  -5   8  13       35.28       39.60      5.75 o
  -4   8  13       26.45       24.58      4.76 o
  -3   8  13       85.67       91.36      4.17 o
  -2   8  13       16.03       16.62      2.24 o
  -1   8  13        1.80        0.23      1.91 o
   0   8  13       21.85       14.94      2.78 o
   1   8  13       13.15       10.77      2.47 o
   2   8  13       22.45       13.84      2.69 o
   3   8  13      120.57      140.21      6.84 o
   4   8  13        0.70        6.31      2.72 o
   5   8  13       19.94       25.14      4.29 o
  -6   9  13        7.03        0.04      4.03 o
  -5   9  13       10.92        7.73      3.95 o
  -4   9  13       36.93       47.12      4.70 o
  -3   9  13       49.68       47.69      3.44 o
  -2   9  13       17.21       17.91      3.10 o
  -1   9  13        5.85        0.50      3.63 o
   0   9  13       43.56       36.93      4.87 o
   1   9  13        6.52        4.08      2.92 o
   2   9  13        1.35        3.75      2.25 o
   3   9  13        0.75        1.41      2.29 o
   4   9  13        8.46        9.08      3.10 o
  -5  10  13        1.90        6.12      3.41 o
  -4  10  13        6.12        8.65      2.99 o
  -3  10  13        5.76        5.29      2.71 o
  -2  10  13       38.68       41.66      4.97 o
  -1  10  13       86.65       82.67      7.18 o
   0  10  13        1.97       -3.45      3.45 o
   1  10  13       99.08      100.48      7.99 o
   2  10  13       54.25       50.85      6.21 o
   3  10  13        0.19       -4.00      5.50 o
   4  10  13        3.68        4.96      3.28 o
  -4  11  13        2.55        2.82      4.46 o
  -3  11  13        1.71       -1.57      2.86 o
  -2  11  13      157.97      143.77      8.08 o
  -1  11  13       12.99        8.97      4.63 o
   0  11  13       11.90        7.25      5.80 o
   1  11  13       15.03        7.01      4.37 o
   2  11  13       11.12       14.55      4.77 o
   3  11  13        8.11       11.13      9.66 o
  -3  12  13        3.77        0.42      3.96 o
  -2  12  13       37.07       39.48      9.11 o
  -1  12  13        2.28        5.11      4.37 o
   0  12  13        7.07        5.52      4.59 o
   1  12  13       13.23        6.45      9.38 o
   2  12  13        1.20       -3.42      6.35 o
  -1  13  13        9.99        3.42      5.52 o
   0  13  13       14.44       22.64      6.10 o
   0 -14  14       37.52       41.33      9.66 o
   1 -14  14        6.92       -1.66      7.73 o
  -2 -13  14        0.03       -6.07      6.07 o
  -1 -13  14       55.96       65.44     10.21 o
   0 -13  14       74.23       84.05      8.33 o
   1 -13  14       39.58       47.15      4.51 o
   2 -13  14       99.62       97.05      6.84 o
   3 -13  14       25.17       27.23      4.47 o
  -3 -12  14        1.83        7.18      7.18 o
  -2 -12  14        0.23       -3.86      6.07 o
  -1 -12  14        9.58       11.59      5.07 o
   0 -12  14       58.18       73.50      5.91 o
   1 -12  14        4.21        7.24      2.88 o
   2 -12  14       35.23       36.17      4.58 o
   3 -12  14       19.18       20.92      3.82 o
   4 -12  14        4.90       14.56      3.74 o
  -4 -11  14        0.01        1.66      6.62 o
  -3 -11  14        4.37        6.07      6.62 o
  -2 -11  14        6.30        9.93      6.62 o
  -1 -11  14       18.53       18.19      4.87 o
   0 -11  14        1.53        3.80      2.49 o
   1 -11  14      226.81      232.11      8.49 o
   2 -11  14       59.17       62.02      5.09 o
   3 -11  14        2.21        5.09      2.93 o
   4 -11  14        2.14       -0.30      2.93 o
   5 -11  14        7.28        8.50      3.46 o
  -4 -10  14       13.08       21.53      7.73 o
  -3 -10  14       31.97       27.60      7.73 o
  -2 -10  14       77.93       62.92      9.38 o
  -1 -10  14        0.15       -0.37      5.80 o
   0 -10  14       25.28       25.09      3.06 o
   1 -10  14       41.54       47.28      5.26 o
   2 -10  14        3.25        4.11      2.43 o
   3 -10  14       56.64       54.99     13.09 o
   4 -10  14       63.39       58.46      5.97 o
   5 -10  14        4.42        0.82      2.80 o
  -5  -9  14       22.32       20.26      9.11 o
  -4  -9  14        4.57        3.86      6.07 o
  -3  -9  14       18.58       18.77      6.62 o
  -2  -9  14       36.26       36.05      3.92 o
  -1  -9  14       38.62       38.90      3.96 o
   0  -9  14       46.00       43.48      3.42 o
   1  -9  14        3.22        0.12      1.98 o
   2  -9  14        1.19        0.15      2.47 o
   3  -9  14      233.19      223.87      8.99 o
   4  -9  14        1.57        2.99      2.49 o
   5  -9  14       23.38       23.79      3.54 o
   6  -9  14       31.08       26.49      7.16 o
  -5  -8  14        0.24        1.99      3.86 o
  -4  -8  14       58.50       69.80      7.22 o
  -3  -8  14        2.30       -0.92      2.24 o
  -2  -8  14       52.43       47.05      4.01 o
  -1  -8  14      476.26      461.67     12.65 o
   0  -8  14      242.78      224.54      7.49 o
   1  -8  14        2.32        0.19      2.81 o
   2  -8  14      356.01      356.60     10.45 o
   3  -8  14       40.53       38.09      3.74 o
   4  -8  14       65.69       61.89      9.87 o
   5  -8  14       70.90       67.43      4.78 o
   6  -8  14        5.91        6.37      2.72 o
  -6  -7  14        1.50       -1.48      3.57 o
  -5  -7  14       16.99       20.90      4.49 o
  -4  -7  14       21.24       25.36      3.55 o
  -3  -7  14       24.49       28.55      3.22 o
  -2  -7  14      177.11      177.83      5.65 o
  -1  -7  14        7.82       12.13      2.15 o
   0  -7  14      225.50      221.62      7.21 o
   1  -7  14      287.24      277.52      8.42 o
   2  -7  14      420.31      419.43     11.57 o
   3  -7  14        7.57        6.65      1.88 o
   4  -7  14       56.81       52.33      3.91 o
   5  -7  14       12.86       11.81      4.89 o
   6  -7  14        1.48        1.34      2.68 o
  -6  -6  14        6.41        6.97      5.80 o
  -5  -6  14        0.46        3.67      3.17 o
  -4  -6  14      225.99      218.85      9.95 o
  -3  -6  14       26.51       24.04      2.66 o
  -2  -6  14      123.74      134.01      5.33 o
  -1  -6  14      138.51      146.52      4.29 o
   0  -6  14      100.57      104.01      4.36 o
   1  -6  14       52.26       49.72      3.04 o
   2  -6  14      152.06      153.87      4.79 o
   3  -6  14       55.22       51.38      3.19 o
   4  -6  14       58.81       54.88      3.26 o
   5  -6  14      346.55      332.10      9.86 o
   6  -6  14       70.02       71.55      3.89 o
   7  -6  14        0.06       -2.27      9.11 o
  -6  -5  14        8.31       11.12      4.42 o
  -5  -5  14       56.63       59.59     11.59 o
  -4  -5  14        7.54        5.27      1.98 o
  -3  -5  14      200.98      204.76      6.94 o
  -2  -5  14      275.65      265.48      6.36 o
  -1  -5  14      237.62      260.95      6.21 o
   0  -5  14       38.34       42.95      2.05 o
   1  -5  14      159.28      149.28      3.61 o
   2  -5  14       14.69       16.62      1.90 o
   3  -5  14      345.18      345.00      9.69 o
   4  -5  14       10.81        8.22      1.68 o
   5  -5  14       71.13       67.84      3.55 o
   6  -5  14        1.69        0.90      1.42 o
   7  -5  14        8.70        9.61      3.31 o
  -7  -4  14       11.84       18.44      5.52 o
  -6  -4  14       28.08       28.09      5.52 o
  -5  -4  14        0.81        3.31      2.16 o
  -4  -4  14       19.93       14.39      2.28 o
  -3  -4  14       50.83       49.75      3.09 o
  -2  -4  14        0.37        0.38      1.07 o
  -1  -4  14       82.50       89.59      2.80 o
   0  -4  14        0.06        2.82      0.75 o
   1  -4  14        2.76        3.17      0.81 o
   2  -4  14       11.91       12.10      1.32 o
   3  -4  14        2.69        3.30      1.26 o
   4  -4  14      155.48      164.11      5.50 o
   5  -4  14       16.02       12.50      2.66 o
   6  -4  14       11.36       13.67      1.79 o
   7  -4  14        0.59       11.11      3.90 o
  -7  -3  14       29.61       30.90      5.41 o
  -6  -3  14       16.03        9.82      3.67 o
  -5  -3  14       54.49       43.53      3.35 o
  -4  -3  14        0.04       -1.24      1.51 o
  -3  -3  14      476.80      444.22     10.63 o
  -2  -3  14      192.13      198.90      4.92 o
  -1  -3  14      971.72      963.18     15.91 o
   0  -3  14       21.06       21.65      1.06 o
   1  -3  14       87.68       79.33      2.47 o
   2  -3  14        0.55        0.28      0.78 o
   3  -3  14       26.70       28.26      2.27 o
   4  -3  14       29.80       28.43      2.47 o
   5  -3  14       39.80       42.60      2.48 o
   6  -3  14        8.92        9.74      1.45 o
   7  -3  14       13.12       12.35      4.26 o
  -7  -2  14        4.72        1.07      6.07 o
  -6  -2  14       21.94       14.46      3.76 o
  -5  -2  14       50.22       46.97      3.34 o
  -4  -2  14      231.44      216.99      9.00 o
  -3  -2  14        0.02        1.49      1.30 o
  -2  -2  14     2167.62     2025.75     30.51 o
  -1  -2  14      121.09      129.33      3.12 o
   0  -2  14      290.80      341.39      6.13 o
   1  -2  14       72.61       83.18      2.40 o
   2  -2  14      192.01      167.85      5.05 o
   3  -2  14      518.87      524.66     15.05 o
   4  -2  14       14.71       13.23      1.72 o
   5  -2  14        0.51       -0.75      1.87 o
   6  -2  14       27.65       28.77      3.59 o
   7  -2  14       22.11       27.95      2.44 o
  -7  -1  14        3.67        4.12      4.14 o
  -6  -1  14       21.92       26.67      5.77 o
  -5  -1  14        0.03       -1.42      1.53 o
  -4  -1  14       13.44       12.70      2.08 o
  -3  -1  14       37.90       40.16      2.50 o
  -2  -1  14       42.55       40.60      1.52 o
  -1  -1  14     1082.41     1113.05     18.20 o
   0  -1  14        2.69        5.28      1.53 o
   1  -1  14      170.87      175.26      4.02 o
   2  -1  14        0.02       -0.17      0.63 o
   3  -1  14      653.66      621.75     17.54 o
   4  -1  14       42.22       41.23      2.75 o
   5  -1  14       64.84       67.41      3.55 o
   6  -1  14        2.15       -0.34      1.42 o
   7  -1  14        2.79        0.88      1.52 o
  -7   0  14        9.18        7.31      6.35 o
  -6   0  14      220.46      208.52     10.77 o
  -5   0  14       63.97       61.12      3.66 o
  -4   0  14      882.37      864.49     21.68 o
  -3   0  14       12.15       10.60      1.60 o
  -2   0  14        2.10        6.19      1.84 o
  -1   0  14       55.69       59.95      1.89 o
   0   0  14      832.24      780.62     13.85 o
   1   0  14        3.07        3.26      0.77 o
   2   0  14       13.74       15.26      1.05 o
   3   0  14      191.74      176.02      6.16 o
   4   0  14       38.81       39.41      3.20 o
   5   0  14       47.30       45.04      3.34 o
   6   0  14       54.73       51.68      3.67 o
   7   0  14       71.87       76.25      4.68 o
  -7   1  14        0.78        0.29      3.45 o
  -6   1  14        8.81       11.16      5.31 o
  -5   1  14      169.71      171.04      6.40 o
  -4   1  14      268.02      255.78      8.15 o
  -3   1  14      114.03      117.35      4.13 o
  -2   1  14       26.45       27.04      1.28 o
  -1   1  14     2059.40     2117.64     35.89 o
   0   1  14      129.21      145.27      2.97 o
   1   1  14       96.99       73.29      2.15 o
   2   1  14      246.18      231.72      5.30 o
   3   1  14        4.97        3.31      1.23 o
   4   1  14        5.21        5.30      1.53 o
   5   1  14       38.15       30.36      3.17 o
   6   1  14       27.18       21.99      2.84 o
   7   1  14       32.72       30.26      3.34 o
  -7   2  14       12.38        7.54      3.38 o
  -6   2  14       27.61       27.76      4.00 o
  -5   2  14        7.65        9.36      2.07 o
  -4   2  14      426.86      393.68     11.28 o
  -3   2  14       34.77       38.00      1.96 o
  -2   2  14      695.93      641.00     10.67 o
  -1   2  14       23.97       24.08      1.29 o
   0   2  14      516.12      553.22      9.51 o
   1   2  14       45.73       48.60      1.82 o
   2   2  14     1033.32     1010.16     21.23 o
   3   2  14        3.50        5.72      1.46 o
   4   2  14       64.49       64.83      7.45 o
   5   2  14        6.64       11.24      2.48 o
   6   2  14      124.57      129.54      6.90 o
   7   2  14        0.36        0.89      2.34 o
  -7   3  14       16.47       14.50      3.84 o
  -6   3  14       13.21       12.96      4.62 o
  -5   3  14        1.28        3.06      1.77 o
  -4   3  14       39.72       37.98      2.91 o
  -3   3  14      196.60      198.96      5.72 o
  -2   3  14      166.87      198.46      4.33 o
  -1   3  14       24.22       25.05      1.60 o
   0   3  14       15.17       11.02      1.11 o
   1   3  14     1260.67     1232.04     26.66 o
   2   3  14       48.39       49.54      2.55 o
   3   3  14       61.57       64.74      3.13 o
   4   3  14        8.03       10.24      2.51 o
   5   3  14        6.23        9.07      2.65 o
   6   3  14        0.35        1.40      2.12 o
  -7   4  14       13.83        5.29      3.56 o
  -6   4  14       18.36       15.13      3.79 o
  -5   4  14       63.88       61.21      3.95 o
  -4   4  14      236.06      206.03      8.00 o
  -3   4  14        1.44       -0.09      1.31 o
  -2   4  14      134.58      152.45      5.03 o
  -1   4  14       31.54       25.03      2.92 o
   0   4  14      219.05      210.93      4.57 o
   1   4  14      112.37      105.89      3.57 o
   2   4  14      244.29      255.19      6.69 o
   3   4  14        6.94        5.83      1.91 o
   4   4  14       34.47       29.53      4.97 o
   5   4  14       11.15        8.39      2.91 o
   6   4  14       22.01       34.52      3.97 o
  -7   5  14        6.51        8.96      4.33 o
  -6   5  14      132.78      118.35      8.27 o
  -5   5  14       32.45       32.79      5.10 o
  -4   5  14       43.29       29.30      5.34 o
  -3   5  14      219.42      202.19      6.65 o
  -2   5  14      164.77      164.22      5.13 o
  -1   5  14       90.97       86.51      2.97 o
   0   5  14        0.67        0.41      1.26 o
   1   5  14      879.17      841.96     19.09 o
   2   5  14        7.07        3.97      1.34 o
   3   5  14        0.84        1.22      1.37 o
   4   5  14       21.44       22.64      2.92 o
   5   5  14      349.20      378.72     14.99 o
   6   5  14       36.62       48.78      4.77 o
  -7   6  14       22.62       16.01      5.52 o
  -6   6  14       23.36       25.81      5.80 o
  -5   6  14       24.82       35.73      5.18 o
  -4   6  14       34.76       45.21      3.74 o
  -3   6  14      104.23       97.74      4.48 o
  -2   6  14       13.02       12.30      1.81 o
  -1   6  14        7.14        7.45      1.48 o
   0   6  14       93.11       88.49      3.84 o
   1   6  14       10.07       10.36      1.92 o
   2   6  14        0.48        0.01      1.48 o
   3   6  14       28.17       25.66      2.70 o
   4   6  14      348.79      317.52     13.03 o
   5   6  14       20.92       17.73      3.69 o
   6   6  14       53.86       71.56      5.96 o
  -6   7  14        4.72        2.69      5.24 o
  -5   7  14       21.41       17.29      4.33 o
  -4   7  14      121.96      106.96      5.83 o
  -3   7  14      333.89      336.53     10.09 o
  -2   7  14       17.81       16.48      2.10 o
  -1   7  14       24.84       25.38      3.31 o
   0   7  14      221.66      228.04      7.07 o
   1   7  14       94.76       94.22      4.57 o
   2   7  14       11.33        7.30      2.14 o
   3   7  14       54.85       76.67      6.39 o
   4   7  14        2.29        3.31      2.73 o
   5   7  14        0.39        0.00      2.51 o
  -6   8  14       98.04      100.80      9.66 o
  -5   8  14        5.69        8.66      6.90 o
  -4   8  14       15.38        7.86      3.76 o
  -3   8  14        4.25        1.45      1.93 o
  -2   8  14       84.00       77.64      3.83 o
  -1   8  14       12.36       10.68      3.15 o
   0   8  14       18.90       18.73      3.13 o
   1   8  14       28.81       23.67      2.79 o
   2   8  14      103.29      102.54      7.33 o
   3   8  14        5.30        6.39      2.57 o
   4   8  14        3.96       -0.85      2.51 o
   5   8  14        1.91        2.48      6.62 o
  -5   9  14        1.16        4.92      4.00 o
  -4   9  14       45.48       43.43      4.95 o
  -3   9  14       19.27       26.70      2.90 o
  -2   9  14       13.84       14.52      2.92 o
  -1   9  14      337.74      325.37     12.45 o
   0   9  14        2.16       -2.92      3.30 o
   1   9  14       12.17        6.74      3.93 o
   2   9  14        1.03        1.24      2.24 o
   3   9  14        0.65        0.10      2.45 o
   4   9  14        0.01        2.66      3.30 o
  -5  10  14        5.53        9.33      3.74 o
  -4  10  14       48.15       37.83      4.91 o
  -3  10  14        3.56       -0.21      2.87 o
  -2  10  14        1.59       -2.01      3.28 o
  -1  10  14       18.49       17.23      4.08 o
   0  10  14        2.23        4.89      3.97 o
   1  10  14        7.97        6.47      3.97 o
   2  10  14       39.35       55.71      8.00 o
   3  10  14        5.26        4.42      2.82 o
  -4  11  14        8.22        4.68      3.74 o
  -3  11  14        1.60       -1.29      3.57 o
  -2  11  14        7.25       -0.41      3.55 o
  -1  11  14       30.04       19.68      6.62 o
   0  11  14        1.66       -2.00      3.57 o
   1  11  14        3.09        0.48      4.08 o
   2  11  14        1.04        5.78      4.69 o
   3  11  14       80.37       89.07      8.17 o
  -3  12  14        0.13       -3.42      3.77 o
  -2  12  14        0.68       -0.28      4.68 o
  -1  12  14        0.01       -6.90      6.90 o
   0  12  14       45.45       45.95     15.18 o
   1  12  14       20.22       13.96      5.42 o
  -2 -13  15        3.74        0.00      6.62 o
  -1 -13  15        5.71        1.83      4.87 o
   0 -13  15        3.99        6.03      5.03 o
   1 -13  15       40.07       36.09      4.85 o
   2 -13  15       12.57       18.65      4.16 o
   3 -13  15       10.59        5.49      3.53 o
  -3 -12  15       12.28       14.90      8.28 o
  -2 -12  15       62.35       75.61     11.04 o
  -1 -12  15       86.11       99.64      8.38 o
   0 -12  15        0.16       -1.07      3.39 o
   1 -12  15       42.85       48.03      4.76 o
   2 -12  15       31.76       30.59      4.20 o
   3 -12  15        1.06        1.34      3.00 o
   4 -12  15        0.49        0.66      3.54 o
  -4 -11  15       10.01       12.69      7.73 o
  -3 -11  15        5.77       -4.97      5.52 o
  -2 -11  15      110.78      124.19     12.69 o
  -1 -11  15        2.48        5.80      4.29 o
   0 -11  15       22.24       18.20      3.09 o
   1 -11  15      404.40      410.08     12.63 o
   2 -11  15        4.43       10.09      2.96 o
   3 -11  15       16.82       22.85      3.78 o
   4 -11  15       19.47       20.12      3.74 o
   5 -11  15       19.54       22.92      4.04 o
  -4 -10  15        0.84       -2.76      6.07 o
  -3 -10  15       33.09       51.33      9.38 o
  -2 -10  15       12.34        9.38      6.07 o
  -1 -10  15        7.92       10.52      3.15 o
   0 -10  15       88.48       91.95      4.92 o
   1 -10  15        3.94        7.74      2.63 o
   2 -10  15        1.10        0.91      2.13 o
   3 -10  15       35.64       39.49      4.20 o
   4 -10  15        2.22        1.76      2.81 o
   5 -10  15        0.18        0.05      2.88 o
  -5  -9  15        1.07        2.42      4.69 o
  -4  -9  15       11.92       11.59      6.62 o
  -3  -9  15        4.39        9.93      6.07 o
  -2  -9  15        0.34        1.35      7.73 o
  -1  -9  15       38.47       38.17      4.03 o
   0  -9  15      532.27      536.52     14.64 o
   1  -9  15      230.39      223.33      7.70 o
   2  -9  15       17.29       16.71      2.93 o
   3  -9  15       13.22       17.09      3.15 o
   4  -9  15        0.03       -2.21      2.21 o
   5  -9  15       41.28       41.11      5.53 o
   6  -9  15       17.40       18.21      3.55 o
  -5  -8  15        0.19       -1.31      3.57 o
  -4  -8  15        0.29       -0.04      2.49 o
  -3  -8  15        9.42        9.38      6.07 o
  -2  -8  15       87.51       88.86      6.63 o
  -1  -8  15      119.57      110.10      4.94 o
   0  -8  15       56.47       61.50      4.94 o
   1  -8  15       14.84       15.15      2.42 o
   2  -8  15       10.92        9.98      3.13 o
   3  -8  15        5.25        7.28      4.53 o
   4  -8  15       48.60       54.28      4.39 o
   5  -8  15       18.98       22.98      3.46 o
   6  -8  15       20.95       17.96      7.08 o
  -6  -7  15       40.18       57.63      7.73 o
  -5  -7  15        0.00       -0.76      3.05 o
  -4  -7  15      154.83      148.10      7.24 o
  -3  -7  15        5.20        1.50      1.91 o
  -2  -7  15       70.04       66.25      3.38 o
  -1  -7  15        9.01       10.32      2.87 o
   0  -7  15      235.45      248.72      7.83 o
   1  -7  15       20.07       23.69      2.54 o
   2  -7  15      249.86      240.04      9.06 o
   3  -7  15      195.22      189.48      7.92 o
   4  -7  15      112.86      110.84      5.59 o
   5  -7  15      183.26      195.47      8.23 o
   6  -7  15        0.08        5.19      2.40 o
  -6  -6  15        0.75        2.91      3.83 o
  -5  -6  15       20.22       22.23      5.80 o
  -4  -6  15       26.29       20.73      3.39 o
  -3  -6  15       19.78       21.63      3.66 o
  -2  -6  15      119.71      113.24      5.09 o
  -1  -6  15      325.93      313.91      7.29 o
   0  -6  15       77.33       76.32      3.74 o
   1  -6  15      763.57      737.47     18.43 o
   2  -6  15       87.41       80.17      4.62 o
   3  -6  15        9.27        8.95      1.82 o
   4  -6  15      150.54      134.00      5.21 o
   5  -6  15        0.17        2.20      2.15 o
   6  -6  15        5.62       10.79      2.13 o
  -6  -5  15        0.86        2.09      3.34 o
  -5  -5  15        4.54        0.29      2.91 o
  -4  -5  15        7.78        1.76      1.91 o
  -3  -5  15       19.80       16.14      2.44 o
  -2  -5  15     1027.69      963.54     23.38 o
  -1  -5  15      409.10      419.63      9.10 o
   0  -5  15      384.16      403.56      8.69 o
   1  -5  15      297.95      301.35      7.58 o
   2  -5  15       82.95       84.37      3.71 o
   3  -5  15       49.75       47.73      2.87 o
   4  -5  15       17.91       19.77      2.11 o
   5  -5  15       42.95       37.89      3.35 o
   6  -5  15       29.17       36.89      3.53 o
   7  -5  15        0.39        7.08      3.18 o
  -7  -4  15        1.20        4.73      6.62 o
  -6  -4  15        3.21        2.36      3.26 o
  -5  -4  15       77.41       72.45      4.91 o
  -4  -4  15        0.37        0.69      1.67 o
  -3  -4  15       36.70       35.69      2.80 o
  -2  -4  15       48.91       49.13      2.27 o
  -1  -4  15      684.13      664.21     13.36 o
   0  -4  15      195.01      184.43      4.25 o
   1  -4  15     1274.77     1313.51     22.99 o
   2  -4  15       13.12       10.09      1.75 o
   3  -4  15      987.60      939.49     22.66 o
   4  -4  15     1444.21     1375.54     32.34 o
   5  -4  15      145.19      144.69      5.36 o
   6  -4  15        0.38       -0.19      1.30 o
   7  -4  15        5.42       14.31      4.76 o
  -7  -3  15        4.97        2.94      6.07 o
  -6  -3  15        1.93        1.20      2.91 o
  -5  -3  15        7.35        3.67      2.11 o
  -4  -3  15       83.94       80.18      4.07 o
  -3  -3  15        8.35        8.00      2.04 o
  -2  -3  15       10.96       12.01      1.41 o
  -1  -3  15        2.57        2.45      0.82 o
   0  -3  15      224.89      247.89      4.58 o
   1  -3  15       17.78       18.02      1.58 o
   2  -3  15      628.05      608.11     17.20 o
   3  -3  15       30.69       23.82      2.39 o
   4  -3  15       68.82       69.46      3.81 o
   5  -3  15        2.59        1.39      1.49 o
   6  -3  15        5.07        8.04      1.45 o
   7  -3  15        1.35        2.38      1.49 o
  -7  -2  15        8.37        5.57      3.83 o
  -6  -2  15        1.14        6.01      2.87 o
  -5  -2  15       53.12       54.39      3.56 o
  -4  -2  15       19.35       18.01      2.37 o
  -3  -2  15      252.63      244.72      7.63 o
  -2  -2  15       34.75       31.22      1.44 o
  -1  -2  15        8.15       10.43      1.00 o
   0  -2  15       46.89       64.12      1.87 o
   1  -2  15      364.92      358.16      7.44 o
   2  -2  15       94.56       99.15      3.58 o
   3  -2  15     1211.36     1191.79     32.01 o
   4  -2  15      138.04      130.88      5.27 o
   5  -2  15       10.17        7.98      3.19 o
   6  -2  15        5.06        5.21      1.52 o
   7  -2  15       30.30       32.10      3.49 o
  -7  -1  15       19.68       15.58      8.00 o
  -6  -1  15       59.04       53.13      4.69 o
  -5  -1  15        0.16        0.29      1.71 o
  -4  -1  15       46.65       42.80      3.04 o
  -3  -1  15        5.93        2.32      1.54 o
  -2  -1  15      255.44      272.79      5.32 o
  -1  -1  15        2.73        1.87      0.59 o
   0  -1  15        0.58        5.47      1.02 o
   1  -1  15       25.53       32.42      1.38 o
   2  -1  15      187.75      183.68      4.84 o
   3  -1  15      194.59      190.16      6.81 o
   4  -1  15      404.20      393.90     11.99 o
   5  -1  15       41.48       43.35      2.98 o
   6  -1  15       40.05       48.53      3.40 o
   7  -1  15       36.17       44.55      4.42 o
  -7   0  15       10.40       11.95      4.18 o
  -6   0  15       18.79       17.93      3.53 o
  -5   0  15       64.84       62.92      3.80 o
  -4   0  15       89.98       90.70      4.34 o
  -3   0  15     1333.90     1328.95     28.26 o
  -2   0  15       40.33       43.19      2.12 o
  -1   0  15      654.87      664.40     11.31 o
   0   0  15        0.00        2.07      0.78 o
   1   0  15        4.66        1.23      0.91 o
   2   0  15       27.74       24.87      1.69 o
   3   0  15      191.52      190.05      9.80 o
   4   0  15        0.02        0.71      2.31 o
   5   0  15      117.04      126.14      6.62 o
   6   0  15       98.91       89.63      5.10 o
   7   0  15       25.72       27.22      2.96 o
  -7   1  15        8.01        9.00      3.22 o
  -6   1  15       39.74       32.70      5.63 o
  -5   1  15      285.09      271.17     10.25 o
  -4   1  15        3.50        1.84      3.27 o
  -3   1  15       59.44       52.87      3.17 o
  -2   1  15      248.39      239.14      4.62 o
  -1   1  15       54.22       49.87      2.89 o
   0   1  15      601.83      639.12     10.85 o
   1   1  15       12.32       13.17      1.08 o
   2   1  15     2522.16     2355.73     53.19 o
   3   1  15        4.97        6.06      2.08 o
   4   1  15      438.33      473.06     14.02 o
   5   1  15        7.05        7.64      4.42 o
   6   1  15        2.08        1.88      3.86 o
   7   1  15        1.04        0.37      2.25 o
  -7   2  15       69.80       78.01      6.20 o
  -6   2  15      120.55       97.46      6.42 o
  -5   2  15       35.36       35.42      3.61 o
  -4   2  15        8.59       13.75      2.22 o
  -3   2  15        0.47        0.06      1.42 o
  -2   2  15        6.78        5.42      1.10 o
  -1   2  15      103.19      143.95      3.44 o
   0   2  15       43.61       46.72      1.72 o
   1   2  15       51.24       54.71      2.26 o
   2   2  15      155.53      147.27      4.39 o
   3   2  15       47.26       54.13      3.41 o
   4   2  15       28.26       32.11      4.97 o
   5   2  15       11.02        3.71      3.59 o
   6   2  15        8.09        9.54      3.31 o
  -7   3  15        0.55        0.21      3.15 o
  -6   3  15       66.22       69.39      5.71 o
  -5   3  15       98.07       92.07      4.63 o
  -4   3  15        1.08        1.71      1.76 o
  -3   3  15       44.75       46.93      2.51 o
  -2   3  15      442.43      424.80      9.37 o
  -1   3  15        2.05        1.75      0.86 o
   0   3  15      334.40      319.87      5.82 o
   1   3  15        4.75        2.12      1.17 o
   2   3  15      444.31      457.38     11.39 o
   3   3  15       25.11       20.12      4.42 o
   4   3  15      162.80      170.32      7.94 o
   5   3  15        2.01       -1.93      1.95 o
   6   3  15      260.74      271.03     11.53 o
  -7   4  15       34.19       35.41      5.35 o
  -6   4  15        0.48       -2.62      2.62 o
  -5   4  15      178.83      168.60      8.35 o
  -4   4  15       10.32        5.63      2.21 o
  -3   4  15       98.45       96.39      4.07 o
  -2   4  15        0.71       -1.22      1.22 o
  -1   4  15        1.55        0.81      1.15 o
   0   4  15        4.49        4.06      1.11 o
   1   4  15       77.00       81.87      3.12 o
   2   4  15        1.04       -1.26      1.67 o
   3   4  15       23.69       23.10      3.05 o
   4   4  15        0.69        4.26      2.12 o
   5   4  15      229.50      244.99     10.68 o
   6   4  15       46.95       53.81      4.77 o
  -7   5  15        3.14       -0.96      7.73 o
  -6   5  15        1.08        0.20      3.83 o
  -5   5  15        2.33       -0.41      3.01 o
  -4   5  15      144.94      139.43      6.44 o
  -3   5  15        9.16        5.73      2.63 o
  -2   5  15      215.43      210.03      6.78 o
  -1   5  15        4.61        5.75      1.16 o
   0   5  15       76.42       70.73      2.95 o
   1   5  15       44.61       44.36      3.09 o
   2   5  15       43.99       42.58      2.74 o
   3   5  15        4.45        0.78      2.07 o
   4   5  15      113.52      103.74     10.76 o
   5   5  15       29.86       39.72      4.48 o
   6   5  15       89.26      117.69     12.42 o
  -6   6  15       19.17       27.25      5.32 o
  -5   6  15      253.58      233.49     12.25 o
  -4   6  15       33.14       23.55      3.26 o
  -3   6  15       74.14       79.94      4.78 o
  -2   6  15        3.66        2.70      1.54 o
  -1   6  15      580.56      565.03     11.46 o
   0   6  15      112.94      113.06      4.40 o
   1   6  15       58.66       53.52      3.07 o
   2   6  15       14.66       14.38      2.80 o
   3   6  15        0.03       -0.34      1.65 o
   4   6  15        1.76       -2.12      2.12 o
   5   6  15       13.18       17.91      3.69 o
  -6   7  15       14.50       18.91      5.32 o
  -5   7  15        2.66       -2.29      6.62 o
  -4   7  15        0.65        3.38      2.35 o
  -3   7  15      193.88      189.82      6.86 o
  -2   7  15      122.86      115.14      4.53 o
  -1   7  15       37.36       39.03      3.38 o
   0   7  15      718.40      701.79     16.70 o
   1   7  15       25.42       21.64      3.19 o
   2   7  15        5.03        3.70      2.08 o
   3   7  15        1.73        0.50      2.29 o
   4   7  15       28.62       30.40      5.24 o
   5   7  15        2.15        9.38      3.51 o
  -6   8  15       18.43       20.93      5.68 o
  -5   8  15        6.64       12.00      4.76 o
  -4   8  15       13.10        9.50      4.18 o
  -3   8  15      164.40      158.07      5.79 o
  -2   8  15       63.20       66.81      3.98 o
  -1   8  15       31.26       26.92      3.81 o
   0   8  15      161.41      165.38      6.98 o
   1   8  15        0.32       -1.51      1.89 o
   2   8  15        1.91       -0.70      2.10 o
   3   8  15      136.89      124.13      6.44 o
   4   8  15        0.10        3.05      3.86 o
  -5   9  15        0.03        0.18      3.95 o
  -4   9  15      185.84      188.79      9.19 o
  -3   9  15       55.51       51.93      3.59 o
  -2   9  15       19.03        7.87      3.48 o
  -1   9  15      105.55      101.61      6.57 o
   0   9  15       36.08       40.52      9.38 o
   1   9  15       20.06       11.59      3.41 o
   2   9  15        1.56        2.58      2.45 o
   3   9  15        0.43        1.80      2.62 o
   4   9  15       82.11       83.25      6.82 o
  -5  10  15        8.27       14.19      6.67 o
  -4  10  15        8.26        9.84      3.80 o
  -3  10  15        1.19        0.43      2.66 o
  -2  10  15        0.57       -1.62      3.32 o
  -1  10  15       20.62       16.36      4.10 o
   0  10  15       42.99       37.63      5.42 o
   1  10  15      125.83      119.44     10.21 o
   2  10  15       15.00       14.95      4.69 o
   3  10  15       53.66       58.51      5.29 o
  -4  11  15        1.62        5.40      4.00 o
  -3  11  15       40.40       34.55      5.25 o
  -2  11  15      179.40      178.54      9.61 o
  -1  11  15        1.24        0.55      3.97 o
   0  11  15       22.23       17.79      5.03 o
   1  11  15        4.68        1.81      3.97 o
   2  11  15        0.82       -2.96      2.96 o
  -3  12  15       15.32        8.83      6.62 o
  -2  12  15        2.39       -4.69      4.69 o
  -1  12  15        5.14        0.00      4.08 o
   0  12  15        0.49        0.67      4.37 o
   1  12  15        0.15       -2.55      6.07 o
  -1 -13  16       53.54       63.47     10.49 o
   0 -13  16        2.14       -2.76      6.07 o
   1 -13  16       10.89       12.14      3.99 o
   2 -13  16        7.37        6.74      5.05 o
   3 -13  16        3.40       -2.21      8.83 o
  -3 -12  16        0.39       13.25      7.73 o
  -2 -12  16        3.65        8.83      6.62 o
  -1 -12  16       12.36        9.85      5.03 o
   0 -12  16       48.19       52.73      9.93 o
   1 -12  16       17.55       18.18      3.87 o
   2 -12  16        4.08        7.01      4.38 o
   3 -12  16        5.70        5.06      3.32 o
   4 -12  16       34.36       42.85      5.02 o
  -3 -11  16        0.67        1.10      6.07 o
  -2 -11  16        0.41       14.35      6.62 o
  -1 -11  16       74.37       80.15      6.09 o
   0 -11  16      117.68      118.92      7.08 o
   1 -11  16      166.82      168.26      8.27 o
   2 -11  16       81.01       86.55      6.92 o
   3 -11  16       24.89       27.58      4.00 o
   4 -11  16        9.45        9.94      4.81 o
  -4 -10  16        4.21        3.86      6.62 o
  -3 -10  16       20.61       14.35      7.18 o
  -2 -10  16       26.01       26.49      7.18 o
  -1 -10  16       37.88       37.71      4.35 o
   0 -10  16       28.26       38.48      3.66 o
   1 -10  16      188.96      200.90      8.76 o
   2 -10  16       42.76       42.17      4.30 o
   3 -10  16       36.29       33.11      4.00 o
   4 -10  16       12.19       12.17      3.15 o
   5 -10  16       68.61       74.17      5.63 o
  -5  -9  16       27.50       46.91     10.49 o
  -4  -9  16        0.42        4.97      5.52 o
  -3  -9  16      145.00      159.51     14.35 o
  -2  -9  16        0.01        1.10      3.51 o
  -1  -9  16        0.19        0.10      4.40 o
   0  -9  16      315.93      326.40     10.23 o
   1  -9  16      395.75      422.52     14.29 o
   2  -9  16       72.62       72.56      4.91 o
   3  -9  16        0.03        0.68      2.11 o
   4  -9  16       67.17       57.05      4.68 o
   5  -9  16       40.70       40.11      4.16 o
  -5  -8  16        1.41       -1.99      4.42 o
  -4  -8  16       36.03       38.28      5.57 o
  -3  -8  16       11.34       13.25      6.07 o
  -2  -8  16        2.93        0.84      4.42 o
  -1  -8  16        2.01        2.33      2.47 o
   0  -8  16       25.29       28.93      2.92 o
   1  -8  16       17.03       19.04      3.11 o
   2  -8  16      176.35      176.10      7.60 o
   3  -8  16       90.44       87.41      5.16 o
   4  -8  16      146.08      154.40      7.20 o
   5  -8  16        1.95        2.89      4.39 o
   6  -8  16       13.78       17.16      3.20 o
  -6  -7  16        9.48       23.76      5.82 o
  -5  -7  16        0.22       -2.91      3.26 o
  -4  -7  16        0.14       -0.53      2.39 o
  -3  -7  16        0.95        2.64      2.04 o
  -2  -7  16       38.74       42.14      6.35 o
  -1  -7  16       58.13       51.48      4.30 o
   0  -7  16       68.47       79.20      4.15 o
   1  -7  16       83.38       91.04      5.18 o
   2  -7  16        0.28        2.23      2.48 o
   3  -7  16      234.53      223.06      8.76 o
   4  -7  16       14.96       20.98      2.71 o
   5  -7  16        8.38        7.77      2.32 o
   6  -7  16        5.32        8.06      3.20 o
  -6  -6  16       10.22        1.10      3.67 o
  -5  -6  16        2.66        3.46      3.57 o
  -4  -6  16        9.49       11.38      2.90 o
  -3  -6  16       30.35       34.12      3.00 o
  -2  -6  16        9.75        9.61      2.16 o
  -1  -6  16      194.15      207.77      7.05 o
   0  -6  16       60.82       63.47      3.41 o
   1  -6  16        3.46        3.17      1.83 o
   2  -6  16      941.43      928.59     22.75 o
   3  -6  16       68.88       66.19      3.66 o
   4  -6  16       20.14       19.67      2.87 o
   5  -6  16       23.50       23.29      3.14 o
   6  -6  16       14.96       14.13      2.17 o
  -6  -5  16        0.09       -2.48      2.84 o
  -5  -5  16       46.78       35.84      5.24 o
  -4  -5  16       32.42       35.38      4.06 o
  -3  -5  16       64.56       62.49      3.56 o
  -2  -5  16      324.32      309.80      9.08 o
  -1  -5  16      720.94      692.58     14.04 o
   0  -5  16       74.85       77.87      2.89 o
   1  -5  16      164.74      155.64      5.43 o
   2  -5  16      392.75      391.25     10.83 o
   3  -5  16       51.87       54.26      4.10 o
   4  -5  16      383.49      397.70     11.25 o
   5  -5  16       31.05       31.27      2.74 o
   6  -5  16        0.22       -0.77      1.67 o
  -6  -4  16        3.55        5.46      3.57 o
  -5  -4  16       54.65       55.72      9.76 o
  -4  -4  16      116.86      131.79      5.61 o
  -3  -4  16       20.76       18.81      3.44 o
  -2  -4  16      220.57      216.99      5.54 o
  -1  -4  16        4.03        4.06      1.14 o
   0  -4  16       22.98       24.85      1.41 o
   1  -4  16        0.70        3.92      1.22 o
   2  -4  16       92.04       92.64      4.94 o
   3  -4  16       83.52       78.23      4.27 o
   4  -4  16      521.05      507.08     13.49 o
   5  -4  16        0.54       -0.54      1.30 o
   6  -4  16        3.57        3.50      2.15 o
   7  -4  16       22.35       17.45      2.39 o
  -7  -3  16       27.22       25.73      5.10 o
  -6  -3  16       12.55       15.18      4.08 o
  -5  -3  16      213.80      201.16      7.44 o
  -4  -3  16        0.89        1.68      1.75 o
  -3  -3  16       23.88       13.20      3.12 o
  -2  -3  16      306.68      321.74      7.31 o
  -1  -3  16      575.40      608.71     11.26 o
   0  -3  16      180.51      173.03      3.71 o
   1  -3  16      536.85      483.85      9.89 o
   2  -3  16      213.35      205.94      7.24 o
   3  -3  16       35.75       36.05      3.00 o
   4  -3  16      361.54      363.96     14.76 o
   5  -3  16        3.41        0.86      1.63 o
   6  -3  16       11.79        9.99      3.20 o
   7  -3  16       11.46       13.55      4.10 o
  -7  -2  16        1.57        6.33      3.76 o
  -6  -2  16        2.64        4.88      3.11 o
  -5  -2  16       95.99      102.32      6.85 o
  -4  -2  16        3.04       -1.53      1.53 o
  -3  -2  16       78.87       85.48      4.11 o
  -2  -2  16      657.22      656.62     11.30 o
  -1  -2  16       13.27       11.88      1.11 o
   0  -2  16      693.78      695.70     12.55 o
   1  -2  16      160.37      162.96      5.16 o
   2  -2  16     1211.38     1161.64     31.30 o
   3  -2  16      691.82      659.76     18.88 o
   4  -2  16      196.99      196.11      7.06 o
   5  -2  16        0.09        0.80      1.33 o
   6  -2  16       11.68       13.89      1.97 o
   7  -2  16       29.11       26.83      2.43 o
  -7  -1  16        8.67        2.87      3.67 o
  -6  -1  16       13.90       14.31      3.38 o
  -5  -1  16       53.53       60.98      3.92 o
  -4  -1  16      201.39      190.94      6.74 o
  -3  -1  16      404.83      396.81     11.39 o
  -2  -1  16        2.90        1.55      0.99 o
  -1  -1  16      248.56      220.37      4.46 o
   0  -1  16        0.05       -0.63      0.63 o
   1  -1  16      380.94      356.20      7.58 o
   2  -1  16      115.52      107.90      3.97 o
   3  -1  16      373.58      367.07     16.79 o
   4  -1  16       14.03       19.78      2.49 o
   5  -1  16      149.11      150.53      6.08 o
   6  -1  16        3.27        1.66      1.84 o
   7  -1  16        4.89        5.15      1.97 o
  -7   0  16        1.62       -1.51      5.11 o
  -6   0  16       36.99       32.65     10.82 o
  -5   0  16       10.76       15.38      2.47 o
  -4   0  16       90.72       91.87      4.39 o
  -3   0  16      196.96      194.95      6.69 o
  -2   0  16      148.39      151.25      3.57 o
  -1   0  16       45.70       48.14      1.76 o
   0   0  16      638.81      581.46     11.56 o
   1   0  16      289.76      286.23      7.25 o
   2   0  16     1201.46     1095.52     25.58 o
   3   0  16        6.34       10.41      2.00 o
   4   0  16      204.98      199.87      7.22 o
   5   0  16       22.53       23.40      2.76 o
   6   0  16        0.03        0.06      1.72 o
   7   0  16        0.05        0.05      1.92 o
  -7   1  16       24.52       28.01      5.04 o
  -6   1  16        0.40        0.89      2.61 o
  -5   1  16       13.51       14.78      2.50 o
  -4   1  16      233.77      218.88      7.45 o
  -3   1  16      524.99      482.89     13.12 o
  -2   1  16      128.60      117.76      3.09 o
  -1   1  16       14.43        4.12      0.91 o
   0   1  16       87.22       81.55      2.29 o
   1   1  16      139.13      140.40      4.15 o
   2   1  16      432.80      402.12     10.61 o
   3   1  16       87.83       79.23      4.14 o
   4   1  16       84.90       82.41      4.25 o
   5   1  16       18.29       20.41      2.76 o
   6   1  16        2.19        3.46      2.12 o
  -7   2  16       21.37       14.18      4.12 o
  -6   2  16        9.97        4.38      3.03 o
  -5   2  16        0.07       -1.82      1.82 o
  -4   2  16      872.77      872.94     22.13 o
  -3   2  16        5.51        6.58      1.77 o
  -2   2  16      603.09      567.28     11.03 o
  -1   2  16      144.65      141.49      3.66 o
   0   2  16       95.54       92.51      2.52 o
   1   2  16        4.32        4.63      1.08 o
   2   2  16     1048.98      983.70     23.26 o
   3   2  16      127.84      116.22      5.18 o
   4   2  16      543.92      537.72     19.02 o
   5   2  16       35.27       37.46      3.57 o
   6   2  16       67.35       81.64      8.00 o
  -7   3  16        5.09       10.00      3.89 o
  -6   3  16        8.73        0.77      3.83 o
  -5   3  16      108.97       95.75      5.92 o
  -4   3  16      227.90      209.43      9.31 o
  -3   3  16       29.20       24.39      2.86 o
  -2   3  16      453.75      470.29     11.02 o
  -1   3  16        8.60        4.82      1.08 o
   0   3  16        3.04        3.82      0.96 o
   1   3  16     1382.30     1301.36     27.28 o
   2   3  16        2.91        2.90      1.48 o
   3   3  16      137.60      124.68      6.21 o
   4   3  16        1.67        2.91      2.12 o
   5   3  16        2.20        4.84      2.51 o
   6   3  16       21.88       24.58      3.57 o
  -7   4  16        1.20        5.31      4.63 o
  -6   4  16       18.56       11.67      3.66 o
  -5   4  16       43.89       48.85      7.61 o
  -4   4  16      346.71      311.79     10.93 o
  -3   4  16       41.10       39.32      4.22 o
  -2   4  16      642.02      656.16     14.77 o
  -1   4  16        0.40       -0.86      0.86 o
   0   4  16      482.90      460.43     10.04 o
   1   4  16        2.42        5.77      1.50 o
   2   4  16      216.23      217.88      6.87 o
   3   4  16       61.77       64.94     11.59 o
   4   4  16       20.81       31.82      4.69 o
   5   4  16        0.18       -1.66      3.86 o
   6   4  16        9.82       18.59      3.45 o
  -6   5  16       17.58       20.86      4.82 o
  -5   5  16       37.13       44.76     13.52 o
  -4   5  16        0.40        1.82      2.77 o
  -3   5  16       44.82       45.25      3.00 o
  -2   5  16      235.86      224.98      7.26 o
  -1   5  16      261.80      246.53      5.42 o
   0   5  16      423.09      442.80     11.05 o
   1   5  16      534.34      500.39     12.37 o
   2   5  16       36.73       30.71      3.74 o
   3   5  16        0.21       -0.29      1.74 o
   4   5  16        2.87       -2.21      3.04 o
   5   5  16      156.20      156.53      8.48 o
   6   5  16       33.61       45.53      5.80 o
  -6   6  16        4.17        7.26      5.24 o
  -5   6  16        6.73        2.98      3.86 o
  -4   6  16        3.12        4.13      2.35 o
  -3   6  16        1.14        2.11      1.71 o
  -2   6  16      205.45      210.16      6.31 o
  -1   6  16      257.19      268.10      6.79 o
   0   6  16      676.01      654.34     15.66 o
   1   6  16       12.18       12.21      2.03 o
   2   6  16       52.07       38.85      5.42 o
   3   6  16        0.00       -1.93      1.95 o
   4   6  16       24.71       20.93      3.69 o
   5   6  16       33.52       35.77      4.48 o
  -6   7  16       17.41       24.84      5.75 o
  -5   7  16       15.10       16.21      4.68 o
  -4   7  16        4.37        5.04      3.90 o
  -3   7  16      224.85      228.30      7.82 o
  -2   7  16        8.13        9.24      2.17 o
  -1   7  16       92.03       82.23      5.29 o
   0   7  16       61.34       54.01      3.51 o
   1   7  16      251.08      235.97      7.96 o
   2   7  16       36.24       35.66      3.20 o
   3   7  16      114.97      115.15      6.82 o
   4   7  16       17.50        9.11      3.12 o
   5   7  16      273.60      319.18     18.49 o
  -5   8  16        0.00        3.16      3.83 o
  -4   8  16       42.65       38.40      5.60 o
  -3   8  16        0.34       -1.69      1.69 o
  -2   8  16       25.98       20.63      3.09 o
  -1   8  16      201.95      204.93      9.17 o
   0   8  16      121.84      103.74      6.23 o
   1   8  16       88.60       87.34      4.83 o
   2   8  16       26.08       33.42      3.68 o
   3   8  16        0.05       -1.38      2.73 o
   4   8  16       95.03      100.27      7.21 o
  -5   9  16        4.18        1.27      7.45 o
  -4   9  16       72.97       65.43      8.92 o
  -3   9  16       11.78       12.64      2.50 o
  -2   9  16       15.44       11.59      5.72 o
  -1   9  16      527.57      546.79     18.41 o
   0   9  16        0.33       -4.90      4.97 o
   1   9  16       79.16       88.31      6.20 o
   2   9  16       27.60       23.16      3.57 o
   3   9  16        3.08        1.95      2.91 o
   4   9  16        0.14       -2.58      2.91 o
  -4  10  16        2.20        5.05      3.44 o
  -3  10  16        1.47       -1.00      4.84 o
  -2  10  16       41.62       59.74      5.62 o
  -1  10  16      172.48      174.45     18.49 o
   0  10  16        0.25        0.78      4.42 o
   1  10  16       80.83       73.93      7.21 o
   2  10  16       22.88       16.01      4.37 o
   3  10  16        6.06        5.10      3.30 o
  -3  11  16       32.49       41.51      5.69 o
  -2  11  16        4.43        4.72      3.97 o
  -1  11  16        8.06        8.07      4.63 o
   0  11  16        1.73        3.31      4.24 o
   1  11  16        3.98       -1.00      4.24 o
   2  11  16        0.40       -0.81      3.76 o
  -2  12  16       13.95        9.76      8.55 o
  -1  12  16        0.43       -3.97      3.97 o
   0  12  16       97.95       97.19      8.95 o
   0 -13  17        6.71       -2.21      7.18 o
   1 -13  17       18.25       14.90      8.55 o
   2 -13  17        1.51        1.97      3.83 o
  -2 -12  17       15.84       24.29      8.28 o
  -1 -12  17       85.42       92.17     11.59 o
   0 -12  17        9.20        6.95      6.35 o
   1 -12  17        1.88        1.13      2.90 o
   2 -12  17       41.49       52.73      5.18 o
   3 -12  17        0.61       -3.00      3.00 o
  -3 -11  17        4.07        4.97      6.62 o
  -2 -11  17       29.27       27.04      7.73 o
  -1 -11  17        2.35        1.66      3.19 o
   0 -11  17        1.24       -0.52      3.69 o
   1 -11  17        0.02       -1.57      3.00 o
   2 -11  17        0.58       -0.57      2.57 o
   3 -11  17        0.03        0.12      2.64 o
   4 -11  17        0.20       -0.61      3.14 o
  -4 -10  17       21.69       19.32      7.73 o
  -3 -10  17       18.80       17.66      7.18 o
  -2 -10  17       46.37       62.92      9.38 o
  -1 -10  17      122.76      126.09      7.01 o
   0 -10  17      128.47      138.88      7.13 o
   1 -10  17       60.77       65.53      5.02 o
   2 -10  17       32.63       35.35      5.21 o
   3 -10  17       13.09       16.52      3.28 o
   4 -10  17       47.45       43.36      5.15 o
   5 -10  17        0.53        0.49      2.67 o
  -5  -9  17       31.09       38.64      9.93 o
  -4  -9  17        6.33        0.55      6.07 o
  -3  -9  17       33.76       40.29      8.28 o
  -2  -9  17        3.67        8.83      3.90 o
  -1  -9  17       16.41       12.90      3.25 o
   0  -9  17      427.51      420.74     14.19 o
   1  -9  17      108.32      119.07      8.62 o
   2  -9  17        3.65        1.17      2.46 o
   3  -9  17        6.59        3.06      2.51 o
   4  -9  17        9.12       10.25      2.98 o
   5  -9  17       28.97       33.11      4.68 o
  -5  -8  17       19.68       21.11      5.30 o
  -4  -8  17        3.13        4.42      6.07 o
  -3  -8  17       10.12        7.18      6.07 o
  -2  -8  17       29.02       28.84      4.68 o
  -1  -8  17       46.15       39.97      3.25 o
   0  -8  17     1142.44     1180.85     32.94 o
   1  -8  17      253.75      255.95      9.83 o
   2  -8  17      124.48      128.43      9.33 o
   3  -8  17       14.23       11.63      2.86 o
   4  -8  17       65.52       71.18      4.94 o
   5  -8  17        2.19        1.10      2.69 o
   6  -8  17       30.05       35.43      7.44 o
  -5  -7  17        2.22        1.10      3.67 o
  -4  -7  17       99.32      102.83      6.08 o
  -3  -7  17      168.64      183.33     10.34 o
  -2  -7  17        9.51       10.08      3.69 o
  -1  -7  17      147.72      147.83      5.82 o
   0  -7  17     1142.68     1139.17     27.81 o
   1  -7  17       12.08        9.72      3.04 o
   2  -7  17      249.81      232.57      9.09 o
   3  -7  17      297.76      284.64      8.95 o
   4  -7  17       71.29       77.88      4.64 o
   5  -7  17      431.02      435.42     14.02 o
   6  -7  17       22.00       27.10      7.17 o
  -6  -6  17        0.19        4.80      4.18 o
  -5  -6  17        2.44       -0.83      3.26 o
  -4  -6  17       17.54       25.01      3.94 o
  -3  -6  17      146.07      160.59      6.30 o
  -2  -6  17        3.69        1.88      2.05 o
  -1  -6  17       57.44       69.14      3.81 o
   0  -6  17       26.63       20.67      2.41 o
   1  -6  17       17.25       20.59      2.30 o
   2  -6  17      143.49      146.67      5.66 o
   3  -6  17       43.21       46.07      3.19 o
   4  -6  17       12.09       13.36      2.33 o
   5  -6  17        4.24        5.58      1.88 o
   6  -6  17        7.16       10.31      2.15 o
  -6  -5  17       59.68       68.64      7.02 o
  -5  -5  17       13.71       13.03      3.67 o
  -4  -5  17      224.92      216.49      7.83 o
  -3  -5  17        2.54        1.47      1.75 o
  -2  -5  17       87.64       87.33      4.24 o
  -1  -5  17       14.38       15.12      2.28 o
   0  -5  17        5.69        6.74      1.46 o
   1  -5  17      315.57      319.50      9.21 o
   2  -5  17     1987.30     1860.56     50.47 o
   3  -5  17       78.53       72.47      4.91 o
   4  -5  17        0.17        3.54      2.51 o
   5  -5  17       11.85       11.33      2.05 o
   6  -5  17        0.12       -0.97      1.99 o
  -6  -4  17        3.22        9.38      3.97 o
  -5  -4  17        0.03       -2.21      2.21 o
  -4  -4  17       36.42       37.30      3.28 o
  -3  -4  17       64.97       64.62      3.65 o
  -2  -4  17      201.63      188.85      7.67 o
  -1  -4  17      276.47      279.65      6.01 o
   0  -4  17        7.16        6.83      1.41 o
   1  -4  17      578.43      555.35     12.54 o
   2  -4  17        0.74        0.77      1.97 o
   3  -4  17      289.17      283.67      8.50 o
   4  -4  17       14.45       18.13      2.20 o
   5  -4  17       39.31       41.73      2.86 o
   6  -4  17       64.18       71.24      5.50 o
  -6  -3  17        2.05        3.25      3.26 o
  -5  -3  17       14.58       16.43      3.41 o
  -4  -3  17       10.78       11.51      2.87 o
  -3  -3  17       84.61       77.84      7.09 o
  -2  -3  17     3318.01     3169.12     58.18 o
  -1  -3  17      133.46      145.73      3.67 o
   0  -3  17       54.18       46.39      2.08 o
   1  -3  17       64.14       57.76      4.46 o
   2  -3  17       87.14       77.65      3.94 o
   3  -3  17      780.44      791.57     22.28 o
   4  -3  17      127.49      122.15      5.34 o
   5  -3  17       45.39       44.10      3.20 o
   6  -3  17       32.61       31.50      2.62 o
  -7  -2  17       33.56       34.13      5.41 o
  -6  -2  17       16.38       15.30      3.55 o
  -5  -2  17      369.91      371.21     11.32 o
  -4  -2  17      103.57      103.03      4.81 o
  -3  -2  17      956.84      941.53     23.37 o
  -2  -2  17      285.17      275.72      5.49 o
  -1  -2  17        0.01       -0.25      0.72 o
   0  -2  17        5.78        5.12      1.19 o
   1  -2  17      397.31      381.96      8.98 o
   2  -2  17      223.63      222.27      7.67 o
   3  -2  17     3759.68     3648.56     94.29 o
   4  -2  17        0.13       -0.08      1.33 o
   5  -2  17        0.12       -0.92      2.04 o
   6  -2  17       23.12       19.00      2.47 o
  -7  -1  17        4.94        4.02      3.76 o
  -6  -1  17       69.53       85.24      6.00 o
  -5  -1  17        0.01        1.01      2.87 o
  -4  -1  17       30.17       36.88      3.05 o
  -3  -1  17       11.48        8.97      2.27 o
  -2  -1  17      370.82      353.75      7.14 o
  -1  -1  17       18.59       19.54      1.34 o
   0  -1  17      271.00      249.13      5.67 o
   1  -1  17        9.91       11.17      1.35 o
   2  -1  17       95.14       95.94      4.49 o
   3  -1  17     1496.40     1472.54     39.33 o
   4  -1  17       37.88       37.19      2.92 o
   5  -1  17       57.34       51.44      3.38 o
   6  -1  17       27.70       27.24      2.91 o
  -7   0  17       16.92       17.34      5.41 o
  -6   0  17        1.54        4.60      3.08 o
  -5   0  17        1.21        1.48      2.31 o
  -4   0  17       97.76       87.37      4.42 o
  -3   0  17      971.00      945.15     23.56 o
  -2   0  17      163.72      163.11      3.83 o
  -1   0  17     1249.63     1195.15     21.01 o
   0   0  17      118.30      126.92      3.20 o
   1   0  17       13.20       13.87      1.57 o
   2   0  17       71.18       62.66      3.61 o
   3   0  17     1485.45     1439.68     38.60 o
   4   0  17       76.01       71.47      4.06 o
   5   0  17      323.99      313.48     12.33 o
   6   0  17       31.74       33.53      3.34 o
  -7   1  17        0.34        1.60      4.05 o
  -6   1  17        8.10        4.34      3.20 o
  -5   1  17        0.40       -1.17      1.84 o
  -4   1  17       66.97       65.76      4.17 o
  -3   1  17      105.26      102.51      4.59 o
  -2   1  17       65.42       66.19      2.31 o
  -1   1  17       66.88       76.52      2.71 o
   0   1  17        4.66        6.57      0.92 o
   1   1  17       16.22       16.19      1.62 o
   2   1  17      531.91      504.06     15.00 o
   3   1  17        0.50       -0.93      1.86 o
   4   1  17      233.03      204.06      8.88 o
   5   1  17       14.06       18.68      2.84 o
   6   1  17       19.63       18.13      2.84 o
  -7   2  17        2.61        3.57      4.88 o
  -6   2  17        5.92        5.10      2.97 o
  -5   2  17        0.12       -2.48      3.45 o
  -4   2  17       64.54       63.91      3.99 o
  -3   2  17      450.00      425.67     11.96 o
  -2   2  17      217.16      198.55      5.24 o
  -1   2  17      297.00      293.33      6.52 o
   0   2  17       37.50       40.47      1.70 o
   1   2  17      842.82      776.50     18.83 o
   2   2  17        2.72        4.03      1.95 o
   3   2  17        6.93        1.88      1.57 o
   4   2  17       45.02       47.22      6.07 o
   5   2  17      254.90      282.48     11.53 o
   6   2  17        8.98       12.67      2.91 o
  -7   3  17        0.36       -1.98      3.38 o
  -6   3  17        5.90        2.91      4.20 o
  -5   3  17      337.01      325.98     12.41 o
  -4   3  17      385.08      378.34     11.28 o
  -3   3  17       52.64       49.07      3.53 o
  -2   3  17      340.81      331.97      8.30 o
  -1   3  17      385.17      376.71      7.87 o
   0   3  17      896.10      815.19     18.44 o
   1   3  17      107.54      108.89      4.43 o
   2   3  17       21.02       19.11      2.57 o
   3   3  17       21.42       22.98      3.05 o
   4   3  17        0.83        0.00      1.95 o
   5   3  17        1.40       -0.55      2.76 o
   6   3  17       68.05       58.87      4.90 o
  -6   4  17       24.18       19.75      3.98 o
  -5   4  17       32.85       29.26     10.76 o
  -4   4  17        6.39        7.06      2.21 o
  -3   4  17        8.41        6.79      2.32 o
  -2   4  17      150.08      151.93      4.98 o
  -1   4  17       39.86       39.06      2.05 o
   0   4  17       20.71       21.32      2.48 o
   1   4  17     2864.14     2730.70     57.96 o
   2   4  17        1.78        3.11      1.91 o
   3   4  17      425.87      386.68     14.60 o
   4   4  17        0.09        0.30      2.12 o
   5   4  17        0.21       -0.83      2.34 o
   6   4  17       72.46       89.96      6.36 o
  -6   5  17       13.89       15.59      9.11 o
  -5   5  17      142.90      128.02      8.68 o
  -4   5  17      193.84      198.32      9.28 o
  -3   5  17       47.61       44.15      7.28 o
  -2   5  17      663.89      636.63     16.40 o
  -1   5  17       58.97       59.32      2.73 o
   0   5  17      653.39      642.30     17.11 o
   1   5  17        0.36       -0.54      1.62 o
   2   5  17      144.05      127.41      5.95 o
   3   5  17       12.31       11.25      2.51 o
   4   5  17       59.38       69.46      5.42 o
   5   5  17       17.12       17.32      4.14 o
  -6   6  17       73.73       74.26      7.52 o
  -5   6  17       63.16       72.34     13.80 o
  -4   6  17       25.07       20.35      3.29 o
  -3   6  17       96.20      102.30      4.72 o
  -2   6  17       47.64       45.74      2.98 o
  -1   6  17      356.64      367.57     12.76 o
   0   6  17       48.21       51.78      3.33 o
   1   6  17       13.25       12.56      2.11 o
   2   6  17        9.97        7.46      2.39 o
   3   6  17       11.64       12.66      3.30 o
   4   6  17        0.94       -0.55      2.51 o
   5   6  17        0.82        3.02      2.91 o
  -6   7  17       92.41      106.83      9.18 o
  -5   7  17       23.72       16.27     12.14 o
  -4   7  17       37.02       33.63      6.35 o
  -3   7  17        1.97       -1.82      1.82 o
  -2   7  17        4.45        6.66      2.37 o
  -1   7  17      162.31      156.95      7.56 o
   0   7  17      427.21      437.74     13.37 o
   1   7  17       30.92       30.08      2.99 o
   2   7  17       67.06       68.71      5.65 o
   3   7  17        5.68        4.42      2.73 o
   4   7  17        1.99        2.05      3.04 o
   5   7  17        0.90        7.00      3.69 o
  -5   8  17        5.81        7.95      4.33 o
  -4   8  17        0.16       -3.40      3.40 o
  -3   8  17       38.28       40.48      3.24 o
  -2   8  17       11.05        9.38      4.29 o
  -1   8  17      464.64      451.55     15.66 o
   0   8  17       35.68       33.81      4.24 o
   1   8  17       59.71       60.34      4.26 o
   2   8  17       49.44       51.59      5.26 o
   3   8  17        1.41        3.86      3.12 o
   4   8  17        8.75        5.13      6.90 o
  -5   9  17        3.29       10.96      5.18 o
  -4   9  17       23.84       22.33      4.30 o
  -3   9  17        6.57        6.54      4.46 o
  -2   9  17       47.81       49.52      5.23 o
  -1   9  17        0.67        3.81      3.55 o
   0   9  17        0.26       -3.17      3.17 o
   1   9  17        8.37        6.73      3.84 o
   2   9  17       14.75       19.57      6.90 o
   3   9  17        2.08        0.11      2.91 o
  -4  10  17        0.67        2.36      3.44 o
  -3  10  17       47.27       53.79      6.95 o
  -2  10  17      135.30      128.35      9.57 o
  -1  10  17       43.74       37.87      6.62 o
   0  10  17        0.09       -3.26      3.26 o
   1  10  17      184.31      181.48     10.91 o
   2  10  17       13.68        0.00      4.42 o
   3  10  17       71.57       86.32      7.45 o
  -3  11  17       27.31       19.72      7.12 o
  -2  11  17       65.34       70.19      6.47 o
  -1  11  17        8.96       -2.13      3.97 o
   0  11  17       12.20        6.81      4.63 o
   1  11  17       79.99       89.06      8.17 o
  -1  12  17       21.54       25.39      7.73 o
   0 -13  18        4.15       -4.97      6.62 o
   1 -13  18       28.00       32.00      6.82 o
   2 -13  18       33.41       33.00      5.92 o
  -2 -12  18        0.01        7.18      6.62 o
   0 -12  18       81.38       81.58      8.17 o
   1 -12  18       75.11       72.88      6.51 o
   2 -12  18        0.00       -0.88      2.96 o
   3 -12  18        0.06       -2.60      2.60 o
  -3 -11  18       26.35       25.94      8.28 o
  -2 -11  18        3.48        9.93      6.62 o
  -1 -11  18        3.13        1.66      5.52 o
   0 -11  18        1.25        4.52      4.08 o
   1 -11  18        9.79       12.20      3.61 o
   2 -11  18       22.53       16.98      3.62 o
   3 -11  18        8.28        6.91      3.03 o
   4 -11  18       17.75       25.83      4.66 o
  -4 -10  18        9.84        3.86      7.18 o
  -3 -10  18        0.97        2.76      6.07 o
  -2 -10  18       70.15       77.27      9.93 o
  -1 -10  18       22.48       25.48      5.03 o
   0 -10  18      283.13      281.27     11.09 o
   1 -10  18      114.76      126.71      7.86 o
   2 -10  18       49.27       61.54     12.03 o
   3 -10  18        8.33        6.56      3.92 o
   4 -10  18        3.66        2.58      2.93 o
   5 -10  18       14.83       17.38      3.85 o
  -4  -9  18       12.29       20.97      7.73 o
  -3  -9  18       15.92       30.91      7.73 o
  -2  -9  18       68.08       62.61      6.24 o
  -1  -9  18       12.03       15.20      3.48 o
   0  -9  18      127.46      121.87      6.73 o
   1  -9  18      162.58      160.65      7.63 o
   2  -9  18        3.46       -0.72      2.24 o
   3  -9  18        2.36        1.31      2.27 o
   4  -9  18       23.45       17.80      3.42 o
   5  -9  18       11.32        9.49      3.12 o
  -5  -8  18       62.42       69.54     11.59 o
  -4  -8  18        0.82       -0.55      5.52 o
  -3  -8  18        8.78        9.38      6.07 o
  -2  -8  18       29.44       35.60      5.07 o
  -1  -8  18      295.84      302.72     11.39 o
   0  -8  18      110.00      115.65      6.25 o
   1  -8  18        1.15       -0.08      2.58 o
   2  -8  18       16.84       15.13      2.97 o
   3  -8  18       82.82       71.60      5.06 o
   4  -8  18        0.87        2.23      2.86 o
   5  -8  18      146.89      153.18      8.65 o
  -5  -7  18      128.33      177.45     16.01 o
  -4  -7  18        0.63       -2.76      2.76 o
  -3  -7  18       92.36       98.75      7.60 o
  -2  -7  18       13.17       14.40      3.90 o
  -1  -7  18      214.32      215.81      7.43 o
   0  -7  18        5.54        6.85      2.75 o
   1  -7  18      126.55      111.39      5.81 o
   2  -7  18       23.09       24.40      5.88 o
   3  -7  18       57.48       55.56      3.66 o
   4  -7  18       20.30       21.88      2.89 o
   5  -7  18        5.48        6.76      2.28 o
   6  -7  18        0.47        1.51      2.55 o
  -6  -6  18      109.15      131.32      9.66 o
  -5  -6  18       12.80       10.24      4.42 o
  -4  -6  18        5.97        5.99      2.40 o
  -3  -6  18       17.63       19.00      2.70 o
  -2  -6  18        0.93        1.24      3.31 o
  -1  -6  18     1288.33     1278.80     30.68 o
   0  -6  18      597.05      604.17     18.31 o
   1  -6  18       10.55        9.35      1.95 o
   2  -6  18       19.19       19.35      3.66 o
   3  -6  18        0.13       -0.12      1.63 o
   4  -6  18        7.14       11.33      2.27 o
   5  -6  18      129.42      119.81      5.40 o
   6  -6  18        0.76       -1.03      1.75 o
  -6  -5  18       22.79       19.41      4.90 o
  -5  -5  18        1.11        4.22      3.17 o
  -4  -5  18      109.18      112.51      5.47 o
  -3  -5  18       54.99       63.74      3.79 o
  -2  -5  18       10.03        5.48      1.98 o
  -1  -5  18     1128.95     1071.66     25.92 o
   0  -5  18       58.61       56.99      3.13 o
   1  -5  18      221.87      202.73      6.74 o
   2  -5  18       18.83       22.78      3.14 o
   3  -5  18      113.34      120.87      6.45 o
   4  -5  18      573.05      565.31     18.22 o
   5  -5  18        1.67        0.43      2.07 o
   6  -5  18       10.38       11.00      2.10 o
  -6  -4  18       20.82       30.88      5.30 o
  -5  -4  18        6.36        5.15      3.00 o
  -4  -4  18      880.79      900.96     23.11 o
  -3  -4  18       52.26       51.12      3.33 o
  -2  -4  18       23.40       24.55      3.51 o
  -1  -4  18       62.77       60.96      2.81 o
   0  -4  18       64.45       62.99      3.17 o
   1  -4  18       84.25       81.57      4.81 o
   2  -4  18      237.26      224.20      7.20 o
   3  -4  18      370.48      368.81     10.46 o
   4  -4  18      311.12      310.40      9.36 o
   5  -4  18       26.52       27.19      2.70 o
   6  -4  18       12.11       11.65      3.44 o
  -6  -3  18        6.00        0.43      3.26 o
  -5  -3  18       26.92       29.40      6.34 o
  -4  -3  18      184.17      192.84      7.05 o
  -3  -3  18      258.10      254.47      8.21 o
  -2  -3  18        8.72       11.18      4.38 o
  -1  -3  18       16.21       17.31      1.37 o
   0  -3  18       75.48       71.12      3.56 o
   1  -3  18     1230.45     1177.53     27.57 o
   2  -3  18      410.55      407.29     12.65 o
   3  -3  18      172.25      170.56      6.55 o
   4  -3  18       60.42       56.95      3.53 o
   5  -3  18        2.91        0.44      1.40 o
   6  -3  18       19.18       15.40      2.16 o
  -6  -2  18       40.40       38.39      6.95 o
  -5  -2  18       14.73       22.71      3.81 o
  -4  -2  18       30.40       28.08      2.90 o
  -3  -2  18      135.35      126.45      5.97 o
  -2  -2  18      108.88      104.16      3.42 o
  -1  -2  18       76.48       69.50      2.58 o
   0  -2  18      278.19      237.29      6.96 o
   1  -2  18      712.99      686.29     16.76 o
   2  -2  18       96.43       92.39      4.43 o
   3  -2  18      264.21      259.53      9.06 o
   4  -2  18       52.62       52.63      3.53 o
   5  -2  18      142.09      144.68      6.15 o
   6  -2  18        8.75       10.84      2.41 o
  -7  -1  18        2.05        1.18      4.97 o
  -6  -1  18        1.77       -0.89      4.63 o
  -5  -1  18       22.90       23.35      4.98 o
  -4  -1  18      174.15      167.21      7.96 o
  -3  -1  18     3393.26     3314.47     76.41 o
  -2  -1  18      292.40      290.01      6.22 o
  -1  -1  18        4.69        2.19      0.89 o
   0  -1  18       36.67       33.47      2.27 o
   1  -1  18       31.30       30.69      2.35 o
   2  -1  18      967.21      915.39     25.37 o
   3  -1  18      201.46      198.50      7.37 o
   4  -1  18       62.49       57.74      3.61 o
   5  -1  18       67.15       59.37      3.73 o
   6  -1  18       50.94       56.14      4.18 o
  -7   0  18        1.81       -1.27      3.11 o
  -6   0  18        0.73        6.94      3.21 o
  -5   0  18       58.41       48.37      6.98 o
  -4   0  18      351.10      346.70     10.52 o
  -3   0  18      363.92      376.06     10.99 o
  -2   0  18      766.47      732.87     14.02 o
  -1   0  18        5.31        9.36      1.52 o
   0   0  18        4.32        2.43      1.06 o
   1   0  18      174.25      165.67      5.49 o
   2   0  18     2594.62     2473.58     64.67 o
   3   0  18       29.49       30.33      2.73 o
   4   0  18       26.19       23.98      2.75 o
   5   0  18       10.74       11.30      2.51 o
   6   0  18       23.18       22.83      8.00 o
  -7   1  18       35.58       43.59      5.32 o
  -6   1  18       18.43       13.73      4.18 o
  -5   1  18       63.87       59.16      5.01 o
  -4   1  18       32.84       39.00      3.16 o
  -3   1  18      997.55      934.96     23.41 o
  -2   1  18       76.80       70.69      2.90 o
  -1   1  18      478.28      461.39      9.67 o
   0   1  18       84.98       94.41      3.97 o
   1   1  18     1069.12     1010.50     23.99 o
   2   1  18      880.76      845.79     23.69 o
   3   1  18      466.66      437.81     13.36 o
   4   1  18       42.71       36.42      3.57 o
   5   1  18       39.82       39.05      4.14 o
   6   1  18        1.89        3.35      2.34 o
  -7   2  18        0.06       -1.66      3.86 o
  -6   2  18        3.47        2.76      3.14 o
  -5   2  18       28.07       27.83      4.00 o
  -4   2  18      118.51      122.69      5.46 o
  -3   2  18      367.83      365.53     10.84 o
  -2   2  18       29.65       30.83      2.07 o
  -1   2  18      286.52      282.88      6.25 o
   0   2  18      856.99      811.44     19.77 o
   1   2  18        9.82        8.41      1.81 o
   2   2  18      853.36      815.07     22.96 o
   3   2  18        0.52        1.66      1.66 o
   4   2  18      604.06      580.56     20.59 o
   5   2  18        8.04        9.80      2.65 o
   6   2  18        3.49        4.84      2.34 o
  -6   3  18        9.57       12.36      3.71 o
  -5   3  18        0.35       -1.03      3.14 o
  -4   3  18       22.37       21.53      3.58 o
  -3   3  18      105.39      106.37      7.84 o
  -2   3  18       17.20       18.22      1.87 o
  -1   3  18     2609.82     2490.57     40.91 o
   0   3  18       42.71       43.56      2.52 o
   1   3  18       30.48       25.92      3.78 o
   2   3  18        0.57       -0.75      1.57 o
   3   3  18      150.79      139.98      7.15 o
   4   3  18      109.77      108.38      6.36 o
   5   3  18       68.43       76.88      5.57 o
   6   3  18        7.92       14.15      4.14 o
  -6   4  18        0.62       -1.92      3.45 o
  -5   4  18       62.58       63.04      6.43 o
  -4   4  18      116.85      120.27      6.26 o
  -3   4  18       73.68       66.68      4.37 o
  -2   4  18       22.79       24.51      2.50 o
  -1   4  18      661.39      654.84     13.46 o
   0   4  18     1226.94     1195.09     26.52 o
   1   4  18       11.20       15.55      2.37 o
   2   4  18      378.50      373.07     12.03 o
   3   4  18       46.53       46.19      4.24 o
   4   4  18      320.96      315.12     24.56 o
   5   4  18        1.36        1.06      2.51 o
  -6   5  18       28.91       20.64      5.80 o
  -5   5  18      224.00      232.26     12.72 o
  -4   5  18       18.56       17.63      3.13 o
  -3   5  18       24.09       21.13      3.03 o
  -2   5  18       94.72      103.78      4.78 o
  -1   5  18       27.69       26.28      3.20 o
   0   5  18        8.08        8.79      2.15 o
   1   5  18        2.29        3.23      1.91 o
   2   5  18        6.72       10.33      2.29 o
   3   5  18       18.74       18.13      3.59 o
   4   5  18       23.21       30.29      4.08 o
   5   5  18        1.17       -0.63      4.42 o
  -6   6  18        3.21        4.06      4.33 o
  -5   6  18       34.76       26.77      6.62 o
  -4   6  18        2.60       -1.48      2.32 o
  -3   6  18        6.21        3.51      4.38 o
  -2   6  18      216.38      216.20      6.64 o
  -1   6  18      387.03      366.66     12.85 o
   0   6  18     2822.46     2761.41     59.09 o
   1   6  18       58.82       58.18      3.83 o
   2   6  18       46.88       39.10      3.82 o
   3   6  18        0.53        0.00      3.86 o
   4   6  18        0.90        3.61      2.51 o
   5   6  18       20.29       22.18      4.24 o
  -5   7  18        0.95        1.08      4.08 o
  -4   7  18        0.19       -1.19      4.69 o
  -3   7  18        0.03       -1.17      1.83 o
  -2   7  18      101.43       99.65      5.95 o
  -1   7  18       30.24       26.25      3.75 o
   0   7  18       16.17       16.30      3.13 o
   1   7  18        6.56        5.28      2.87 o
   2   7  18        1.46       -1.66      2.34 o
   3   7  18      126.20      127.01     12.14 o
   4   7  18        2.51       -0.08      2.65 o
  -5   8  18       31.08       38.39      6.25 o
  -4   8  18       55.29       61.81      6.93 o
  -3   8  18       35.89       31.33      3.62 o
  -2   8  18      115.95      120.71     10.32 o
  -1   8  18       27.50       36.37      4.40 o
   0   8  18      154.39      150.04      9.34 o
   1   8  18       28.81       29.32      4.44 o
   2   8  18      177.51      151.77      9.11 o
   3   8  18        5.26       -0.59      4.97 o
   4   8  18       35.51       36.98      5.07 o
  -4   9  18        1.26        5.80      3.60 o
  -3   9  18        5.32        3.59      3.28 o
  -2   9  18       71.34       78.61      6.12 o
  -1   9  18      127.77      128.07      7.44 o
   0   9  18       98.38       87.69     10.76 o
   1   9  18       95.46       83.93      7.42 o
   2   9  18       45.67       34.22      7.73 o
   3   9  18       16.29       24.00      4.69 o
  -4  10  18        8.56        3.41      3.86 o
  -3  10  18       12.64       13.62      4.20 o
  -2  10  18       47.60       47.75      5.44 o
  -1  10  18        3.17        0.24      3.97 o
   0  10  18        5.22        4.37      4.24 o
   1  10  18       16.36       16.45      7.73 o
   2  10  18       42.88       45.26      8.83 o
  -2  11  18       93.72       92.87      7.27 o
  -1  11  18        6.43       -1.01      4.48 o
   0  11  18        1.52       -1.30      6.90 o
   1  11  18        4.88        4.42      6.07 o
   0 -13  19       15.11       13.80      8.83 o
   1 -13  19       18.98       18.77      9.38 o
   0 -12  19       15.45       17.99      7.73 o
   1 -12  19       22.43       23.26      4.34 o
   2 -12  19       21.48       23.66      4.34 o
   3 -12  19        0.14        0.46      2.96 o
  -3 -11  19       10.22       21.53      8.28 o
  -1 -11  19       22.89       22.08      7.18 o
   0 -11  19       48.79       53.93      6.63 o
   1 -11  19      232.62      230.00     10.29 o
   2 -11  19        0.31       -1.68      2.77 o
   3 -11  19        1.19        0.77      3.56 o
   4 -11  19        2.39       -0.76      3.18 o
  -4 -10  19       37.79       41.95      9.93 o
  -3 -10  19       30.04       41.95      8.83 o
  -2 -10  19       37.97       43.60      8.28 o
  -1 -10  19       70.33       80.58      9.93 o
   0 -10  19       98.88       88.82      5.99 o
   1 -10  19       39.05       33.78      4.25 o
   2 -10  19        0.19       -0.40      3.29 o
   3 -10  19       65.53       65.03      5.49 o
   4 -10  19       46.47       51.57      6.45 o
  -4  -9  19       97.46      107.63     13.25 o
  -3  -9  19       10.55       19.87      7.18 o
  -2  -9  19        6.83        7.60      4.08 o
  -1  -9  19        5.52        6.62      3.90 o
   0  -9  19       30.41       33.86      3.97 o
   1  -9  19        0.03       -0.20      2.53 o
   2  -9  19       16.42       19.50      3.36 o
   3  -9  19        4.85        5.26      2.79 o
   4  -9  19       21.26       19.02      3.49 o
   5  -9  19        9.22       14.83      3.46 o
  -5  -8  19       84.87       88.31     13.25 o
  -4  -8  19       22.54       34.22      8.28 o
  -3  -8  19        0.02        1.10      4.97 o
  -2  -8  19        0.36        2.90      3.69 o
  -1  -8  19       22.41       21.05      6.35 o
   0  -8  19      172.93      176.31      8.02 o
   1  -8  19      576.06      583.70     18.46 o
   2  -8  19       23.55       27.80      3.99 o
   3  -8  19        2.25        4.75      2.43 o
   4  -8  19       30.41       26.79      3.71 o
   5  -8  19       31.75       33.78      5.49 o
  -5  -7  19        1.43        5.15      4.49 o
  -4  -7  19       17.98       23.18      7.73 o
  -3  -7  19        1.21        3.49      3.69 o
  -2  -7  19      143.25      155.59      9.17 o
  -1  -7  19      351.55      373.39     12.80 o
   0  -7  19      133.73      139.56      6.82 o
   1  -7  19       30.34       33.62      3.89 o
   2  -7  19       25.19       21.09      3.11 o
   3  -7  19        9.32        5.93      2.14 o
   4  -7  19       11.94       19.53      3.74 o
   5  -7  19       34.86       39.88      3.94 o
   6  -7  19        2.07        3.68      3.95 o
  -5  -6  19        3.43       10.70      4.37 o
  -4  -6  19       55.59       56.10      6.81 o
  -3  -6  19      227.22      233.95     12.29 o
  -2  -6  19        3.90       -0.55      3.12 o
  -1  -6  19      345.34      346.98     15.26 o
   0  -6  19      193.40      184.94      7.87 o
   1  -6  19      376.86      368.72     10.61 o
   2  -6  19        5.18        5.77      1.91 o
   3  -6  19       68.06       70.86      4.03 o
   4  -6  19      376.67      389.02     11.53 o
   5  -6  19       69.07       69.98      4.49 o
   6  -6  19        0.41       -2.00      2.00 o
  -6  -5  19      133.79      151.15     10.20 o
  -5  -5  19        4.49        5.05      3.57 o
  -4  -5  19       12.70       12.16      2.57 o
  -3  -5  19       47.33       44.17      3.33 o
  -2  -5  19      131.17      140.77      8.48 o
  -1  -5  19      355.11      336.13     11.36 o
   0  -5  19        4.27        4.37      2.47 o
   1  -5  19        0.12       -1.40      1.55 o
   2  -5  19      570.01      541.19     14.31 o
   3  -5  19      401.45      417.75     11.81 o
   4  -5  19       32.34       42.03      4.26 o
   5  -5  19        1.45       -2.34      2.66 o
   6  -5  19        4.58        4.89      2.01 o
  -6  -4  19        4.34        1.66      3.67 o
  -5  -4  19       10.19       20.60      3.80 o
  -4  -4  19       26.14       30.46      3.26 o
  -3  -4  19      188.60      184.49      6.73 o
  -2  -4  19      108.76      111.12      7.25 o
  -1  -4  19        6.30        5.95      1.54 o
   0  -4  19        6.05        3.87      1.51 o
   1  -4  19       27.34       30.95      2.24 o
   2  -4  19      749.77      724.37     18.26 o
   3  -4  19      155.09      157.38      6.01 o
   4  -4  19      455.05      429.94     12.11 o
   5  -4  19       13.01       13.97      2.14 o
   6  -4  19       64.13       70.52      8.69 o
  -6  -3  19       14.69       14.49      6.07 o
  -5  -3  19       59.68       59.61      5.02 o
  -4  -3  19       26.02       34.09      3.33 o
  -3  -3  19      158.88      153.69      6.07 o
  -2  -3  19     1363.51     1324.46     31.92 o
  -1  -3  19       98.99       98.49      4.06 o
   0  -3  19      273.22      266.95      9.80 o
   1  -3  19      293.49      295.99      8.48 o
   2  -3  19      498.38      491.22     14.76 o
   3  -3  19      461.52      440.17     13.66 o
   4  -3  19       22.06       20.05      2.90 o
   5  -3  19       47.18       52.31      3.68 o
   6  -3  19       52.56       58.47      4.24 o
  -6  -2  19        0.00        0.75      3.43 o
  -5  -2  19       60.51       66.44      6.42 o
  -4  -2  19       18.08       22.32      2.78 o
  -3  -2  19       42.55       48.43      3.49 o
  -2  -2  19        6.11        3.84      1.93 o
  -1  -2  19      393.02      363.83      8.72 o
   0  -2  19       56.79       52.38      3.20 o
   1  -2  19        1.63       -0.54      1.23 o
   2  -2  19       77.03       67.47      4.13 o
   3  -2  19      307.25      294.55      9.96 o
   4  -2  19       52.53       58.21      3.66 o
   5  -2  19       28.50       29.23      2.92 o
   6  -2  19        6.25        9.31      2.41 o
  -6  -1  19       12.78       14.70      4.37 o
  -5  -1  19       24.70       28.84      4.98 o
  -4  -1  19      136.80      143.68      6.13 o
  -3  -1  19      344.98      346.44     10.36 o
  -2  -1  19      512.42      465.99     12.74 o
  -1  -1  19       29.33       28.79      1.84 o
   0  -1  19        2.19        0.53      1.25 o
   1  -1  19      269.33      275.04      8.00 o
   2  -1  19      320.82      309.36     10.26 o
   3  -1  19      101.92       89.48      4.53 o
   4  -1  19      429.42      417.90     13.29 o
   5  -1  19        2.84        1.81      2.48 o
   6  -1  19        0.01       -1.84      1.84 o
  -6   0  19        4.67        0.07      4.41 o
  -5   0  19        9.73        6.30      3.00 o
  -4   0  19        1.79       -0.02      2.46 o
  -3   0  19        7.68        1.99      2.12 o
  -2   0  19       27.15       26.08      1.94 o
  -1   0  19        1.32        3.37      1.44 o
   0   0  19       27.29       24.15      3.22 o
   1   0  19     2017.72     1955.32     44.64 o
   2   0  19      377.84      367.43     11.79 o
   3   0  19        0.08        0.50      1.94 o
   4   0  19        5.83        4.08      2.68 o
   5   0  19      107.76      109.92      6.22 o
   6   0  19        9.05        8.16      2.41 o
  -6   1  19       17.00       13.20      5.84 o
  -5   1  19        0.13       -2.51      2.51 o
  -4   1  19      548.78      555.72     15.32 o
  -3   1  19      367.81      369.70     11.01 o
  -2   1  19        0.38        2.99      1.72 o
  -1   1  19      100.82       93.41      3.50 o
   0   1  19     1348.25     1263.96     34.15 o
   1   1  19       18.62       20.51      2.40 o
   2   1  19      612.88      582.04     17.20 o
   3   1  19        0.03       -0.06      1.68 o
   4   1  19       15.39       12.44      2.65 o
   5   1  19      180.76      184.63      8.75 o
   6   1  19       40.20       40.49      4.08 o
  -6   2  19        0.13       -0.79      2.92 o
  -5   2  19        2.46        6.42      5.64 o
  -4   2  19       39.47       38.14      3.37 o
  -3   2  19      743.44      745.16     19.34 o
  -2   2  19      239.00      229.64      6.35 o
  -1   2  19       61.57       64.95      2.59 o
   0   2  19       13.50       15.09      3.82 o
   1   2  19     1348.68     1257.09     29.58 o
   2   2  19       45.05       43.68      3.22 o
   3   2  19      197.83      189.61      7.37 o
   4   2  19       93.84       71.10      5.17 o
   5   2  19      244.74      231.22     16.83 o
   6   2  19       12.15       11.46      3.86 o
  -6   3  19        6.02        5.52      3.39 o
  -5   3  19       14.95       13.02      3.81 o
  -4   3  19      298.67      304.46     19.59 o
  -3   3  19       49.97       45.46      3.71 o
  -2   3  19       20.22       20.81      2.06 o
  -1   3  19      162.56      170.63      5.05 o
   0   3  19      184.63      177.54      6.47 o
   1   3  19       35.28       35.08      3.28 o
   2   3  19        5.96        3.48      1.82 o
   3   3  19       15.49       12.15      3.31 o
   4   3  19       11.48       15.76      3.05 o
   5   3  19       27.27       31.29      4.42 o
   6   3  19        0.08       -1.95      1.95 o
  -6   4  19        0.25       -3.34      3.34 o
  -5   4  19        0.17        1.30      5.52 o
  -4   4  19       17.63       16.45      3.03 o
  -3   4  19        5.43        3.76      2.18 o
  -2   4  19      385.73      365.31     10.41 o
  -1   4  19      560.92      513.37     26.91 o
   0   4  19      272.55      274.04      8.80 o
   1   4  19      980.33      902.39     23.27 o
   2   4  19       15.83       14.92      2.45 o
   3   4  19        9.27       14.30      2.91 o
   4   4  19        1.70        1.06      2.51 o
   5   4  19        6.11        3.00      4.14 o
  -6   5  19        1.17       -4.42      4.42 o
  -5   5  19        2.81       10.23      4.68 o
  -4   5  19       14.78       11.41      2.81 o
  -3   5  19        1.19        1.00      2.24 o
  -2   5  19      296.49      288.24      7.92 o
  -1   5  19       48.50       53.39      4.39 o
   0   5  19        5.72        2.83      2.04 o
   1   5  19        3.30        0.22      1.78 o
   2   5  19        4.32        2.03      1.91 o
   3   5  19        1.99       -0.95      2.12 o
   4   5  19      135.71      129.98      7.54 o
   5   5  19        0.06        0.81      2.51 o
  -6   6  19       34.93       24.96      5.92 o
  -5   6  19        0.23        4.06      4.33 o
  -4   6  19        0.00       -2.91      2.91 o
  -3   6  19       16.12       16.84      3.03 o
  -2   6  19        1.11       -1.35      2.92 o
  -1   6  19       96.20       99.24      5.88 o
   0   6  19      322.81      311.03     15.70 o
   1   6  19        3.31        5.40      2.12 o
   2   6  19        2.05        2.17      2.51 o
   3   6  19      207.28      211.65     10.12 o
   4   6  19        6.70        4.14      3.59 o
   5   6  19        9.95       15.38      4.08 o
  -5   7  19        0.03        2.29      4.39 o
  -4   7  19       11.54       11.81      4.59 o
  -3   7  19        2.03        0.04      2.69 o
  -2   7  19        3.68        2.03      4.64 o
  -1   7  19      139.21      140.88      7.37 o
   0   7  19        1.57        2.94      4.12 o
   1   7  19       26.26       27.04      3.55 o
   2   7  19      242.62      230.06     18.21 o
   3   7  19        2.15       -1.93      2.73 o
   4   7  19       59.10       61.35      6.35 o
  -5   8  19       12.90       15.23      5.25 o
  -4   8  19        5.27        7.24      3.53 o
  -3   8  19        0.12        1.46      3.83 o
  -2   8  19       73.04       78.30      5.74 o
  -1   8  19      542.59      547.96     18.30 o
   0   8  19      285.73      245.83     12.29 o
   1   8  19        0.05       -0.49      3.34 o
   2   8  19        0.23       -0.55      4.42 o
   3   8  19        7.05        5.24      3.51 o
  -4   9  19        2.28        4.69      3.41 o
  -3   9  19       16.37       17.74      5.57 o
  -2   9  19       45.86       51.22      5.36 o
  -1   9  19       57.91       60.87      5.50 o
   0   9  19       74.44       86.47      7.38 o
   1   9  19       28.62       20.97      6.62 o
   2   9  19       51.42       45.81      8.28 o
   3   9  19        1.86        1.20      3.30 o
  -3  10  19        3.78        7.62      5.51 o
  -2  10  19        0.62        5.23      3.94 o
  -1  10  19       39.40       39.33      5.82 o
   0  10  19       22.66       13.14      4.87 o
   1  10  19       97.66      104.87     11.59 o
   2  10  19        0.15        0.55      5.52 o
  -2  11  19        0.10       -0.99      4.63 o
  -1  11  19        2.52        4.05      4.49 o
   0  11  19       11.95       11.51      6.07 o
   0 -12  20       16.83       13.25      5.46 o
   1 -12  20        0.32       -2.86      2.86 o
   2 -12  20        3.30        3.18      3.80 o
  -1 -11  20        9.90       -3.31      6.07 o
   0 -11  20       17.47       15.56      5.26 o
   1 -11  20       61.99       74.67      5.99 o
   2 -11  20        3.38        4.36      4.05 o
   3 -11  20       14.85       21.18      4.76 o
  -3 -10  20        8.34       17.66      7.73 o
  -1 -10  20        2.88       -4.97      4.97 o
   0 -10  20        0.20       -2.39      2.39 o
   1 -10  20        0.34        3.36      3.00 o
   2 -10  20        7.86        4.38      3.00 o
   3 -10  20        0.63       -1.62      2.57 o
   4 -10  20        3.86        4.88      4.31 o
  -4  -9  20        2.44       11.59      7.18 o
  -3  -9  20        0.57        0.55      6.07 o
  -2  -9  20        6.95        8.28      6.07 o
  -1  -9  20      142.71      155.65     14.35 o
   0  -9  20      301.43      310.95     11.73 o
   1  -9  20        0.55        1.38      2.51 o
   2  -9  20       31.46       32.54      4.05 o
   3  -9  20        0.22        0.04      2.54 o
   4  -9  20        3.34        2.80      6.62 o
   5  -9  20        2.91        1.12      4.68 o
  -4  -8  20       25.97       28.70      8.28 o
  -3  -8  20        1.41        3.31      3.90 o
  -2  -8  20       37.26       37.53      7.73 o
  -1  -8  20       12.08        8.86      6.35 o
   0  -8  20       20.10       25.30      3.55 o
   1  -8  20      106.82      103.82      6.26 o
   2  -8  20        0.43       -1.24      4.72 o
   3  -8  20        3.83        0.29      3.19 o
   4  -8  20        1.77        2.93      2.54 o
   5  -8  20      119.69      107.70      6.52 o
  -5  -7  20      167.92      197.04     18.21 o
  -4  -7  20       59.14       80.58     10.49 o
  -3  -7  20       40.60       49.55      8.83 o
  -2  -7  20       21.99       20.80      4.24 o
  -1  -7  20       20.82       17.88      4.48 o
   0  -7  20       70.22       59.96      4.46 o
   1  -7  20       49.10       55.19      4.34 o
   2  -7  20        6.10        5.03      1.88 o
   3  -7  20       19.95       12.93      2.63 o
   4  -7  20      107.88      114.77      5.46 o
   5  -7  20      101.04      120.06      5.68 o
  -5  -6  20       83.92       76.16      9.11 o
  -4  -6  20        0.81        3.44      4.08 o
  -3  -6  20        6.74        7.94      4.08 o
  -2  -6  20        7.68        7.55      3.69 o
  -1  -6  20        3.92        0.32      2.12 o
   0  -6  20      135.96      136.79      6.58 o
   1  -6  20        0.05       -1.48      1.48 o
   2  -6  20        1.61        1.68      1.65 o
   3  -6  20      364.01      363.17     10.90 o
   4  -6  20       45.83       41.13      3.43 o
   5  -6  20       16.85       17.97      2.76 o
   6  -6  20        1.94        4.64      3.35 o
  -6  -5  20        2.50       -3.76      3.76 o
  -5  -5  20      102.83       99.89      8.08 o
  -4  -5  20        0.34       -0.96      1.98 o
  -3  -5  20      114.91      122.24     18.49 o
  -2  -5  20      186.33      189.72     10.06 o
  -1  -5  20       56.70       63.03      4.30 o
   0  -5  20       62.68       63.27      6.08 o
   1  -5  20      123.01      132.29      8.50 o
   2  -5  20      213.76      211.36      7.20 o
   3  -5  20        6.16        5.06      2.15 o
   4  -5  20       48.43       53.63      4.86 o
   5  -5  20       17.08       15.50      2.74 o
   6  -5  20       13.28       13.55      3.27 o
  -6  -4  20        0.67       -0.85      4.08 o
  -5  -4  20       45.78       45.54      4.71 o
  -4  -4  20       86.98       91.67      5.00 o
  -3  -4  20      189.52      196.81      7.11 o
  -2  -4  20      836.76      857.65     40.29 o
  -1  -4  20       66.04       57.52      4.46 o
   0  -4  20       77.29       60.79      3.31 o
   1  -4  20        0.67       -0.99      1.16 o
   2  -4  20      181.03      174.22      7.01 o
   3  -4  20       62.49       62.91      3.71 o
   4  -4  20      105.68      114.96      5.11 o
   5  -4  20       33.94       36.17      3.03 o
   6  -4  20       14.75       14.22      3.77 o
  -6  -3  20        4.08        3.31      5.80 o
  -5  -3  20        0.48        3.46      3.00 o
  -4  -3  20       53.77       56.78      3.94 o
  -3  -3  20       42.89       50.45      3.45 o
  -2  -3  20      175.84      169.80      6.25 o
  -1  -3  20       84.82       72.26      3.46 o
   0  -3  20        0.03        0.39      1.60 o
   1  -3  20        2.49       -0.10      1.23 o
   2  -3  20       91.75       88.14      4.65 o
   3  -3  20      198.23      185.13      7.27 o
   4  -3  20       20.65       21.08      2.76 o
   5  -3  20        0.12       -1.37      1.61 o
   6  -3  20        2.98        3.72      2.18 o
  -6  -2  20       86.64      106.17      6.95 o
  -5  -2  20        0.17        3.55      3.00 o
  -4  -2  20      189.29      165.07      6.62 o
  -3  -2  20       76.97       74.36      4.05 o
  -2  -2  20       87.33       57.05      3.45 o
  -1  -2  20       26.60       29.19      2.62 o
   0  -2  20       53.42       66.22      3.66 o
   1  -2  20       74.60       64.91      3.26 o
   2  -2  20     1162.12     1133.97     31.18 o
   3  -2  20      485.48      467.49     14.41 o
   4  -2  20        2.69        2.50      1.72 o
   5  -2  20        0.16        0.15      1.99 o
   6  -2  20        7.16       11.26      2.48 o
  -6  -1  20        0.26        2.83      3.92 o
  -5  -1  20        6.39        5.64      2.86 o
  -4  -1  20       65.15       66.37      4.20 o
  -3  -1  20      162.26      177.00      6.63 o
  -2  -1  20      205.14      222.31      6.50 o
  -1  -1  20      268.85      266.09      9.05 o
   0  -1  20       39.38       43.88      3.20 o
   1  -1  20      521.40      492.73     13.83 o
   2  -1  20       27.06       34.12      3.06 o
   3  -1  20       37.21       39.94      5.64 o
   4  -1  20       13.42       11.00      2.35 o
   5  -1  20       65.84       75.70      5.24 o
   6  -1  20       51.47       62.94      6.07 o
  -6   0  20        2.10        2.21      3.39 o
  -5   0  20        1.39        3.01      3.00 o
  -4   0  20       31.08       38.31      3.43 o
  -3   0  20       23.88       16.74      2.56 o
  -2   0  20     1155.69     1119.78     27.23 o
  -1   0  20       70.44       66.96      3.29 o
   0   0  20      449.22      439.44     13.57 o
   1   0  20       32.27       42.04      2.80 o
   2   0  20       41.30       41.11      3.39 o
   3   0  20       27.69       29.41      2.95 o
   4   0  20      144.03      140.59      6.23 o
   5   0  20       30.31       30.21      6.35 o
   6   0  20        5.24        2.62      2.25 o
  -6   1  20        1.20        5.68      3.42 o
  -5   1  20      106.36      100.12      6.32 o
  -4   1  20      138.51      131.48      5.88 o
  -3   1  20      167.23      146.11      5.84 o
  -2   1  20      451.77      451.91     12.10 o
  -1   1  20        0.03       -2.12      2.87 o
   0   1  20       10.18       15.74      2.32 o
   1   1  20      624.43      605.27     15.39 o
   2   1  20        3.71        6.58      2.16 o
   3   1  20      288.32      284.75      9.86 o
   4   1  20       39.81       38.20      3.84 o
   5   1  20        0.88        5.65      7.73 o
   6   1  20       18.67       26.79      3.57 o
  -6   2  20       39.38       50.92      5.40 o
  -5   2  20        1.57        2.75      5.20 o
  -4   2  20      302.59      304.10      9.92 o
  -3   2  20        8.67       11.49      2.66 o
  -2   2  20      104.33       87.38      4.07 o
  -1   2  20       61.16       57.40      3.41 o
   0   2  20      729.46      729.16     22.78 o
   1   2  20      218.97      209.70      9.10 o
   2   2  20        9.66        7.11      2.12 o
   3   2  20       18.56       14.81      2.39 o
   4   2  20       11.19        7.44      5.80 o
   5   2  20        0.26       -1.35      2.12 o
   6   2  20        0.41       -0.23      2.25 o
  -6   3  20        0.25       -0.27      3.15 o
  -5   3  20      154.68      151.61      8.18 o
  -4   3  20       41.84       32.31      3.74 o
  -3   3  20        8.65       10.59      2.49 o
  -2   3  20      154.40      141.21      7.83 o
  -1   3  20      575.77      564.58     13.60 o
   0   3  20       56.17       59.20      3.64 o
   1   3  20     1954.38     1878.86     50.04 o
   2   3  20        4.39        3.31      1.76 o
   3   3  20       17.49       18.30      3.04 o
   4   3  20       80.02       88.58      5.96 o
   5   3  20       79.79       67.06      9.66 o
  -6   4  20        0.01       -1.42      3.90 o
  -5   4  20       59.84       61.23      8.00 o
  -4   4  20        2.22        5.38      2.83 o
  -3   4  20        4.51        3.43      2.02 o
  -2   4  20        2.82        0.85      1.26 o
  -1   4  20        3.08        4.47      2.47 o
   0   4  20       76.07       69.69      4.07 o
   1   4  20        0.72        4.46      2.04 o
   2   4  20       20.78       24.92      4.31 o
   3   4  20       49.08       51.10      4.63 o
   4   4  20      199.74      191.98      9.51 o
   5   4  20       14.16       16.08      3.45 o
  -6   5  20       40.88       47.74     19.04 o
  -5   5  20      151.03      178.48     11.23 o
  -4   5  20       32.19       28.77      3.60 o
  -3   5  20       60.80       63.39      7.27 o
  -2   5  20      126.90      118.60      6.18 o
  -1   5  20      225.38      182.44     24.39 o
   0   5  20       53.97       49.43      3.90 o
   1   5  20        1.85       -1.61      1.61 o
   2   5  20       20.81       23.98      3.69 o
   3   5  20      195.47      170.11      8.72 o
   4   5  20       10.50       11.95      3.30 o
   5   5  20       42.35       41.08      8.28 o
  -5   6  20       11.89       16.56      5.10 o
  -4   6  20        9.19        5.74      7.45 o
  -3   6  20        0.13       -2.84      2.84 o
  -2   6  20        2.85        1.23      2.57 o
  -1   6  20      213.02      215.78      9.05 o
   0   6  20      485.91      473.82     16.77 o
   1   6  20       56.45       59.59      5.21 o
   2   6  20      157.06      155.05      8.56 o
   3   6  20        3.79        1.89      2.65 o
   4   6  20        1.93        3.86      2.73 o
  -5   7  20       19.44       21.73      9.11 o
  -4   7  20        0.20       -1.47      3.76 o
  -3   7  20       31.48       41.36      5.96 o
  -2   7  20        5.64        4.42      4.03 o
  -1   7  20      133.32      130.21      7.05 o
   0   7  20        5.46        5.66      4.14 o
   1   7  20      131.55      142.50      7.16 o
   2   7  20        2.69        4.75      2.76 o
   3   7  20        5.08        2.48      2.73 o
   4   7  20        3.10       -2.44      3.59 o
  -4   8  20       16.90       25.90      6.25 o
  -3   8  20       13.30       17.25      5.00 o
  -2   8  20       83.07       99.05     10.99 o
  -1   8  20      289.16      277.56     11.30 o
   0   8  20        0.04       -3.31      3.31 o
   1   8  20       39.14       29.80      6.62 o
   2   8  20      165.26      175.23      9.73 o
   3   8  20        0.53       -2.51      2.51 o
  -4   9  20        2.78        7.46      5.41 o
  -3   9  20        5.75       13.01      5.30 o
  -2   9  20        2.50       -0.21      3.11 o
  -1   9  20       33.48       35.10      4.65 o
   0   9  20        0.24       -0.55      4.42 o
   1   9  20       59.77       59.61      9.38 o
   2   9  20        0.26       -1.10      4.97 o
  -3  10  20       10.02        6.39      5.30 o
  -2  10  20       73.05       81.09      6.66 o
  -1  10  20       48.73       41.81      6.04 o
   0  10  20        9.64       19.32      6.62 o
   1  10  20       34.36       27.04      7.73 o
   0 -12  21        5.27        4.50      6.07 o
   1 -12  21       66.04       73.60      6.23 o
   2 -12  21        0.26       -3.24      3.32 o
  -1 -11  21       50.58       47.47      9.38 o
   0 -11  21       10.66       13.00      5.17 o
   1 -11  21       35.32       49.45      5.65 o
   2 -11  21       25.20       28.97      5.14 o
   3 -11  21        1.76        4.55      4.20 o
  -1 -10  21       38.29       44.71      8.83 o
   0 -10  21       13.57       16.85      8.28 o
   1 -10  21       42.36       53.30      5.14 o
   2 -10  21        1.20       -0.35      4.12 o
   3 -10  21       38.26       34.96      4.59 o
   4 -10  21       13.09       16.88      3.96 o
  -4  -9  21       30.48       38.08      9.38 o
  -2  -9  21       68.40       88.31     11.04 o
  -1  -9  21        8.35        4.97      6.07 o
   0  -9  21        0.06       -3.95      3.95 o
   1  -9  21        1.41        0.66      2.51 o
   2  -9  21        3.09        2.17      2.54 o
   3  -9  21       22.23       23.60      3.73 o
   4  -9  21       12.47       15.23      3.96 o
  -4  -8  21       45.51       66.23     10.49 o
  -3  -8  21       10.10        8.28      6.62 o
  -2  -8  21        0.34       -1.66      4.42 o
  -1  -8  21       33.96       28.15      7.73 o
   0  -8  21       27.16       23.59      7.90 o
   1  -8  21       41.97       39.22      4.10 o
   2  -8  21        0.02        1.04      1.89 o
   3  -8  21      155.57      180.23      9.56 o
   4  -8  21       66.63       68.97      5.20 o
   5  -8  21       51.09       45.04      4.70 o
  -5  -7  21        1.24        4.42      7.18 o
  -4  -7  21       69.03       85.00     11.04 o
  -3  -7  21        0.03       -3.57      4.97 o
  -2  -7  21       10.06        8.83      5.52 o
  -1  -7  21       96.59      103.73      7.60 o
   0  -7  21        2.64        3.28      3.52 o
   1  -7  21       68.63       73.10      5.11 o
   2  -7  21       50.43       59.49      3.87 o
   3  -7  21       29.99       28.07      3.66 o
   4  -7  21       32.96       31.52      3.37 o
   5  -7  21       13.10       14.35      2.78 o
  -5  -6  21        0.07        8.83      7.73 o
  -4  -6  21        1.47        2.48      3.90 o
  -3  -6  21       17.72       23.65      4.87 o
  -2  -6  21        0.69        2.76      5.52 o
  -1  -6  21      465.67      505.49     15.96 o
   0  -6  21      183.44      169.97      7.55 o
   1  -6  21       36.11       36.37      3.01 o
   2  -6  21       33.16       30.95      2.98 o
   3  -6  21       24.20       22.53      2.82 o
   4  -6  21       84.43       93.88      4.92 o
   5  -6  21       60.28       67.17      4.41 o
  -5  -5  21       21.29       23.16      8.00 o
  -4  -5  21        4.23        1.26      2.75 o
  -3  -5  21        1.92        5.71      3.84 o
  -2  -5  21        0.18        0.00      5.52 o
  -1  -5  21       83.25       86.92      6.96 o
   0  -5  21       10.36        8.19      2.31 o
   1  -5  21        0.04       -1.46      1.46 o
   2  -5  21       20.28       20.56      3.35 o
   3  -5  21       43.89       43.65      3.35 o
   4  -5  21      346.90      368.90     13.65 o
   5  -5  21        2.09        0.88      1.96 o
   6  -5  21        7.78        4.95      4.00 o
  -6  -4  21        4.19       -3.94      7.18 o
  -5  -4  21       51.72       64.82      6.17 o
  -4  -4  21       12.59       13.30      2.69 o
  -3  -4  21       31.99       32.38      8.00 o
  -2  -4  21       79.20       63.47      9.38 o
  -1  -4  21      125.75      102.41      5.06 o
   0  -4  21        0.06       -0.99      1.27 o
   1  -4  21       82.50       73.36      4.70 o
   2  -4  21      142.95      136.07      5.42 o
   3  -4  21       73.86       67.78      3.87 o
   4  -4  21        9.63       10.60      2.28 o
   5  -4  21        3.44        2.13      1.76 o
   6  -4  21        3.41        8.14      3.62 o
  -6  -3  21       89.48       92.47     12.14 o
  -5  -3  21        2.08        2.91      3.22 o
  -4  -3  21       59.30       75.09      4.39 o
  -3  -3  21       50.03       48.71      3.45 o
  -2  -3  21       54.31       34.22      7.73 o
  -1  -3  21        0.68       -0.89      1.35 o
   0  -3  21      105.60      104.72      4.97 o
   1  -3  21       48.52       43.94      2.88 o
   2  -3  21      122.73      117.37      8.80 o
   3  -3  21      342.80      352.87     11.65 o
   4  -3  21        5.25        5.30      2.05 o
   5  -3  21       17.66       21.95      4.52 o
   6  -3  21      131.97      152.82      7.07 o
  -6  -2  21        0.18       -1.14      3.48 o
  -5  -2  21       11.41       15.54      3.72 o
  -4  -2  21      108.90      109.14      5.20 o
  -3  -2  21      260.95      291.58     11.23 o
  -2  -2  21       56.02       50.23      8.28 o
  -1  -2  21       52.30       53.13      3.41 o
   0  -2  21        2.97        2.28      1.49 o
   1  -2  21      203.25      177.87      6.05 o
   2  -2  21      230.33      216.68      8.07 o
   3  -2  21        2.50        1.95      1.72 o
   4  -2  21       56.82       55.89      3.87 o
   5  -2  21       52.12       51.46      3.78 o
   6  -2  21       74.74       86.78      5.60 o
  -6  -1  21        0.66        2.64      3.55 o
  -5  -1  21        7.44        2.38      2.90 o
  -4  -1  21      110.90      116.21      5.42 o
  -3  -1  21       16.61       20.50      2.52 o
  -2  -1  21      130.51      121.43      4.51 o
  -1  -1  21        9.66        7.81      1.84 o
   0  -1  21        5.90        2.21      1.50 o
   1  -1  21      138.69      124.75      4.91 o
   2  -1  21      397.37      377.52     12.19 o
   3  -1  21        9.93        7.98      2.28 o
   4  -1  21       79.64       72.14      4.28 o
   5  -1  21       23.39       19.91      3.17 o
   6  -1  21       39.68       47.16      7.18 o
  -6   0  21        8.29       10.89      3.79 o
  -5   0  21       39.95       37.09      4.49 o
  -4   0  21        6.74        5.45      2.28 o
  -3   0  21      142.07      136.91      7.41 o
  -2   0  21      133.13      134.23      4.87 o
  -1   0  21        3.85        4.82      2.18 o
   0   0  21        6.07        6.29      2.26 o
   1   0  21       55.37       49.68      4.03 o
   2   0  21      442.99      422.04     13.37 o
   3   0  21        0.22        0.59      1.66 o
   4   0  21       48.87       42.18      3.53 o
   5   0  21        3.81        5.60      4.42 o
   6   0  21        2.85        3.50      2.25 o
  -6   1  21       55.67       62.82      7.31 o
  -5   1  21        0.12       -0.92      2.92 o
  -4   1  21       27.46       30.67      3.29 o
  -3   1  21       58.20       57.29      3.71 o
  -2   1  21       35.44       46.82      3.56 o
  -1   1  21        1.23       -0.05      1.50 o
   0   1  21       55.72       47.95      3.53 o
   1   1  21       40.75       43.78      3.48 o
   2   1  21      687.08      653.54     19.25 o
   3   1  21       49.18       49.52      3.81 o
   4   1  21        1.98        0.55      1.95 o
   5   1  21       51.71       59.65      4.90 o
  -6   2  21        0.18        0.10      3.27 o
  -5   2  21       16.60       22.76      3.92 o
  -4   2  21       77.19       86.20      4.89 o
  -3   2  21      121.90      136.52      6.59 o
  -2   2  21      105.34      100.02     10.76 o
  -1   2  21        8.26        8.75      1.92 o
   0   2  21        1.72        3.64      2.00 o
   1   2  21      154.58      160.85      6.84 o
   2   2  21       14.13        9.23      2.57 o
   3   2  21       26.70       26.37      2.95 o
   4   2  21       17.64       21.00      3.45 o
   5   2  21       57.03       64.15      5.30 o
  -6   3  21       17.12       18.48      4.52 o
  -5   3  21       15.71       11.04      3.79 o
  -4   3  21       30.02       45.89      6.00 o
  -3   3  21        9.16       11.19      2.53 o
  -2   3  21        0.33        2.60      2.05 o
  -1   3  21       97.58       95.35      5.76 o
   0   3  21      244.08      227.36      7.64 o
   1   3  21        9.83        8.79      2.51 o
   2   3  21       26.51       29.21      3.06 o
   3   3  21       25.84       27.78      5.80 o
   4   3  21      128.65      116.14     14.07 o
   5   3  21       27.31       22.75      3.69 o
  -6   4  21       16.44       13.44      6.90 o
  -5   4  21       85.10       82.90      8.55 o
  -4   4  21        0.00       -0.10      3.41 o
  -3   4  21       43.54       38.47      3.74 o
  -2   4  21        2.90        6.43      2.91 o
  -1   4  21        3.10        4.31      2.76 o
   0   4  21       13.93       12.54      2.46 o
   1   4  21        2.47        1.14      1.91 o
   2   4  21        0.04        0.00      1.95 o
   3   4  21      166.06      145.81     13.52 o
   4   4  21       27.29       33.78      4.24 o
   5   4  21        5.62       12.02      3.59 o
  -5   5  21       27.32       25.40      8.00 o
  -4   5  21       20.38       19.13      8.00 o
  -3   5  21       23.91       16.63      4.49 o
  -2   5  21       99.68      100.43      5.74 o
  -1   5  21      171.31      169.84      9.67 o
   0   5  21      969.73      932.06     24.26 o
   1   5  21        0.02       -2.07      2.07 o
   2   5  21        0.38       -2.11      2.12 o
   3   5  21        0.61        3.04      2.73 o
   4   5  21        0.82        2.24      2.91 o
  -5   6  21        0.04       -2.30      3.90 o
  -4   6  21        5.86        7.18      9.93 o
  -3   6  21       37.48       23.73      8.83 o
  -2   6  21        1.55       -2.35      2.35 o
  -1   6  21      289.19      325.27     14.98 o
   0   6  21       44.65       44.74      4.61 o
   1   6  21        0.54       -0.85      1.95 o
   2   6  21       20.34       11.52      4.69 o
   3   6  21      153.97      155.51      8.72 o
   4   6  21        0.95       -1.93      2.73 o
  -5   7  21       18.97       22.54      5.92 o
  -4   7  21        3.58        6.21      4.26 o
  -3   7  21       57.42       64.38      7.02 o
  -2   7  21       51.58       51.67      4.91 o
  -1   7  21       22.42       22.21      4.77 o
   0   7  21        3.27       -0.09      3.26 o
   1   7  21       40.51       39.74      7.18 o
   2   7  21      129.88      134.10      8.17 o
   3   7  21        0.35       -0.63      5.24 o
  -4   8  21        0.65        3.23      4.68 o
  -3   8  21       17.30       18.92      5.30 o
  -2   8  21       92.51       96.85      6.55 o
  -1   8  21      134.22      154.40     10.07 o
   0   8  21       16.00       20.42      6.07 o
   1   8  21       43.78       61.26      8.83 o
   2   8  21        1.57        2.86      3.30 o
   3   8  21       13.31       13.48      4.08 o
  -3   9  21        2.70        1.04      5.17 o
  -2   9  21       30.16       32.07      4.70 o
  -1   9  21       15.01        7.18      5.52 o
   0   9  21       48.23       55.75      8.83 o
   1   9  21        2.23        1.66      4.97 o
   2   9  21        6.85       -3.86      3.86 o
  -2  10  21       60.93       57.34      5.93 o
  -1  10  21       12.67       18.77      6.62 o
   0  10  21        2.51       -3.31      4.42 o
   1  10  21       26.97       29.25      7.73 o
   0 -12  22       13.60       18.77      8.28 o
   1 -12  22       40.28       46.53      7.38 o
  -1 -11  22       12.58        7.73      7.18 o
   0 -11  22        0.73       -4.08      4.08 o
   1 -11  22        0.28       -2.54      2.95 o
   2 -11  22        4.16        6.13      3.62 o
   3 -11  22        0.05       -0.55      3.46 o
  -1 -10  22        0.01       -5.52      5.52 o
   0 -10  22       44.83       41.40      6.43 o
   1 -10  22        5.39        3.60      2.87 o
   2 -10  22        2.75        3.57      6.05 o
   3 -10  22        1.63        3.41      5.57 o
  -2  -9  22       45.51       49.67      8.83 o
  -1  -9  22        0.09       -3.31      5.52 o
   0  -9  22        2.57        4.04      2.69 o
   1  -9  22       47.43       51.41      4.87 o
   2  -9  22        2.27        2.35      2.96 o
   3  -9  22       12.43        6.43      3.20 o
   4  -9  22       14.51       16.74      3.84 o
  -3  -8  22       46.53       48.02      9.38 o
  -2  -8  22       42.94       44.15      8.28 o
  -1  -8  22       17.89        9.93      6.07 o
   0  -8  22      182.94      200.49      8.84 o
   1  -8  22       16.25       19.72      3.53 o
   2  -8  22        3.94        4.23      2.77 o
   3  -8  22       10.58       14.73      3.36 o
   4  -8  22        2.62       -0.55      6.76 o
   5  -8  22       11.33        8.28      8.83 o
  -4  -7  22       10.12       18.77      7.18 o
  -3  -7  22      160.49      171.65     16.01 o
  -2  -7  22       28.82       27.04      7.73 o
  -1  -7  22        5.39        0.00      5.52 o
   0  -7  22        9.56        5.98      2.57 o
   1  -7  22        4.66       -2.08      2.08 o
   2  -7  22       52.92       52.75      3.74 o
   3  -7  22       49.59       53.42      3.90 o
   4  -7  22       11.72       12.23      2.68 o
   5  -7  22      129.95      135.26      6.34 o
  -5  -6  22        4.80        6.62      7.73 o
  -4  -6  22       22.96       28.54      6.90 o
  -3  -6  22       12.15       20.97      7.18 o
  -2  -6  22        1.16       -2.21      4.97 o
  -1  -6  22        3.34       -2.76      4.42 o
   0  -6  22       10.29        5.63      2.47 o
   1  -6  22       34.30       32.23      2.92 o
   2  -6  22       92.21       95.27      4.78 o
   3  -6  22        0.24       -1.53      1.84 o
   4  -6  22        0.87        0.91      2.16 o
   5  -6  22        0.55        1.98      2.33 o
  -5  -5  22      190.08      219.13     12.42 o
  -4  -5  22       32.05       23.87      5.26 o
  -3  -5  22        0.72        1.66      5.52 o
  -2  -5  22       82.57       73.96      9.93 o
  -1  -5  22       28.04       27.04      3.64 o
   0  -5  22        4.85        2.67      2.10 o
   1  -5  22       31.04       31.57      3.55 o
   2  -5  22        0.44       -1.26      1.53 o
   3  -5  22       81.64       81.83      4.41 o
   4  -5  22       77.92       79.56      4.60 o
   5  -5  22        2.51        2.23      5.98 o
  -5  -4  22        2.02        3.24      3.25 o
  -4  -4  22       26.91       32.39      4.21 o
  -3  -4  22       11.00        8.28      6.62 o
  -2  -4  22      195.01      220.22     17.11 o
  -1  -4  22       14.90       20.94      3.50 o
   0  -4  22        7.64       10.49      1.95 o
   1  -4  22      248.09      200.09      6.94 o
   2  -4  22       26.20       29.96      2.81 o
   3  -4  22       27.81       28.83      2.88 o
   4  -4  22       13.82       15.47      5.10 o
   5  -4  22        1.31       -0.08      1.90 o
  -6  -3  22        0.27       -3.67      3.67 o
  -5  -3  22        9.50       12.32      3.66 o
  -4  -3  22        1.86       -1.98      1.98 o
  -3  -3  22       80.29       85.19      7.15 o
  -2  -3  22       76.11       92.72     11.04 o
  -1  -3  22      282.52      260.48      7.92 o
   0  -3  22        8.23        7.56      1.95 o
   1  -3  22        9.46        7.06      1.95 o
   2  -3  22       76.99       78.91      4.43 o
   3  -3  22      143.55      133.23      6.06 o
   4  -3  22        7.22        9.86      2.43 o
   5  -3  22        1.60       -2.55      3.20 o
  -6  -2  22        7.51        5.45      3.63 o
  -5  -2  22        5.61        5.82      3.32 o
  -4  -2  22      101.43       98.55      5.13 o
  -3  -2  22       22.56       26.08      3.55 o
  -2  -2  22       26.87       25.39      7.18 o
  -1  -2  22        0.44        1.13      1.83 o
   0  -2  22      361.76      299.20     10.16 o
   1  -2  22       18.35       15.47      2.35 o
   2  -2  22       14.98       12.90      2.29 o
   3  -2  22        6.91        3.38      1.95 o
   4  -2  22       34.00       36.17      3.32 o
   5  -2  22        1.38       -1.20      3.54 o
  -6  -1  22        1.01       -0.07      3.53 o
  -5  -1  22       22.62       16.53      5.59 o
  -4  -1  22        6.08        3.54      2.27 o
  -3  -1  22       98.87       85.75      4.57 o
  -2  -1  22       29.17       23.18      7.18 o
  -1  -1  22        1.73        1.43      1.50 o
   0  -1  22      174.14      148.66      6.21 o
   1  -1  22       25.02       22.85      4.61 o
   2  -1  22       59.92       50.93      3.61 o
   3  -1  22       11.13        7.74      2.24 o
   4  -1  22        1.09       -0.46      1.63 o
   5  -1  22       45.48       53.27     10.21 o
  -6   0  22        0.02       -2.34      3.32 o
  -5   0  22       19.49       25.27      4.26 o
  -4   0  22      107.51      114.88      5.47 o
  -3   0  22        2.37       -0.38      1.88 o
  -2   0  22       49.79       52.43      8.83 o
  -1   0  22       64.24       74.80      4.12 o
   0   0  22      253.95      211.20      7.89 o
   1   0  22       61.20       54.67      5.47 o
   2   0  22       72.93       72.24      4.32 o
   3   0  22       66.04       59.22      4.10 o
   4   0  22       25.40       31.38      3.20 o
   5   0  22      110.71      135.33      7.29 o
  -6   1  22       18.20       24.04      5.67 o
  -5   1  22       20.98       19.46      3.95 o
  -4   1  22       15.70       16.36      2.78 o
  -3   1  22        0.19       -1.48      1.81 o
  -2   1  22        0.49       -1.66      5.52 o
  -1   1  22      159.18      122.86      5.68 o
   0   1  22       37.17       35.65      3.15 o
   1   1  22       44.40       49.14      3.61 o
   2   1  22       10.96        8.69      2.08 o
   3   1  22       19.88       27.88      3.00 o
   4   1  22        6.36        4.65      2.25 o
   5   1  22      108.24      133.45     15.45 o
  -6   2  22       47.70       57.52      7.05 o
  -5   2  22       12.07       14.59      3.81 o
  -4   2  22      188.10      195.51      7.53 o
  -3   2  22        0.02       -0.74      2.00 o
  -2   2  22      131.55      122.53     13.25 o
  -1   2  22       69.59       68.96      4.75 o
   0   2  22      192.90      165.72      6.86 o
   1   2  22      184.08      171.81      7.24 o
   2   2  22       91.35       90.94      5.02 o
   3   2  22        6.61        6.35      2.34 o
   4   2  22        5.20        2.06      2.12 o
   5   2  22        6.23        8.28      2.91 o
  -6   3  22        6.70        4.70      4.07 o
  -5   3  22       15.51       13.67      4.68 o
  -4   3  22       20.24       25.32      5.19 o
  -3   3  22        6.07        1.66      2.96 o
  -2   3  22        8.38        3.86      5.52 o
  -1   3  22       60.41       55.72      4.34 o
   0   3  22       48.30       53.35      3.54 o
   1   3  22      432.10      394.36     13.86 o
   2   3  22       39.98       29.92      3.14 o
   3   3  22        0.06       -2.12      2.12 o
   4   3  22       21.99       24.67      3.84 o
   5   3  22        4.19        0.16      2.65 o
  -5   4  22       40.87       35.87      8.83 o
  -4   4  22        2.53        2.95      3.95 o
  -3   4  22        0.29       -1.17      2.84 o
  -2   4  22       42.17       40.29      9.38 o
  -1   4  22        8.53       11.74      4.69 o
   0   4  22      193.76      194.50      7.22 o
   1   4  22      106.18       99.17      4.82 o
   2   4  22       19.11       20.70      5.52 o
   3   4  22       33.07       33.95      4.08 o
   4   4  22       65.15       79.26      6.21 o
   5   4  22        0.31       -3.31      3.31 o
  -5   5  22       79.72       90.35      8.58 o
  -4   5  22        0.03       -0.19      3.40 o
  -3   5  22       16.66       10.49      7.73 o
  -2   5  22       60.53       63.70      6.07 o
  -1   5  22      264.30      256.63     12.46 o
   0   5  22       49.66       53.25      4.87 o
   1   5  22       62.80       54.51      3.83 o
   2   5  22        8.59        7.18      2.73 o
   3   5  22      279.54      303.08     19.87 o
   4   5  22       14.54       16.08      3.84 o
  -5   6  22        2.54       -0.40     14.07 o
  -4   6  22       12.07        9.16      4.33 o
  -3   6  22       17.95       20.97      8.83 o
  -2   6  22        9.87       16.73      3.33 o
  -1   6  22       80.01       79.96     19.59 o
   0   6  22        0.16        2.76      3.45 o
   1   6  22        1.23        2.60      3.04 o
   2   6  22       42.30       41.99      8.28 o
   3   6  22       77.21       85.04     14.35 o
   4   6  22        1.03        0.55      2.73 o
  -4   7  22       29.95       20.97      9.38 o
  -3   7  22       32.16       41.05      5.92 o
  -2   7  22       27.01       27.41      3.86 o
  -1   7  22      147.46      160.47      9.95 o
   0   7  22        8.04       14.41      7.73 o
   1   7  22       22.89       13.80      5.52 o
   2   7  22       12.89       19.28      4.08 o
   3   7  22       55.91       58.29      5.82 o
  -4   8  22        7.90       21.53      5.92 o
  -3   8  22        0.10        3.10      4.37 o
  -2   8  22       48.66       50.18      7.45 o
  -1   8  22        0.48        3.71      4.08 o
   0   8  22        0.66       -3.86      4.42 o
   1   8  22        0.00        2.21      4.42 o
   2   8  22       65.90       77.82      9.93 o
  -3   9  22       45.33       59.55      7.82 o
  -2   9  22       61.28       74.12      7.95 o
  -1   9  22       79.74       76.17      9.93 o
   0   9  22        3.62       -1.66      4.42 o
   1   9  22        8.95       14.90      6.62 o
  -1  10  22       20.74       21.53      7.18 o
  -1 -11  23       18.73        6.62      7.18 o
   0 -11  23        0.04       -6.07      6.07 o
   1 -11  23       17.43       23.95      4.28 o
   2 -11  23       62.07       66.87      7.56 o
  -1 -10  23       15.96       24.84      8.28 o
   0 -10  23       50.58       45.78      6.90 o
   1 -10  23       22.73       15.38      3.77 o
   2 -10  23        1.06       -1.57      2.97 o
   3 -10  23        2.65        1.96      3.10 o
  -2  -9  23       55.69       62.37      9.93 o
  -1  -9  23      101.33      117.56     12.69 o
   0  -9  23       58.87       62.47      6.99 o
   1  -9  23        0.44       -0.80      2.53 o
   2  -9  23        6.74        6.83      3.56 o
   3  -9  23       65.84       71.25      5.87 o
   4  -9  23       57.38       58.24      5.34 o
  -3  -8  23        1.87       -3.86      6.07 o
  -2  -8  23       46.87       55.19      9.38 o
  -1  -8  23        0.00       -1.10      5.52 o
   0  -8  23       11.98       11.31      3.20 o
   1  -8  23       18.27       18.96      5.77 o
   2  -8  23        9.97        8.17      3.06 o
   3  -8  23       45.42       51.83      6.65 o
   4  -8  23        2.79       -0.05      2.90 o
  -3  -7  23        9.41       13.25      7.18 o
  -2  -7  23       27.03       29.25      8.28 o
  -1  -7  23        0.21       -4.42      4.42 o
   0  -7  23       42.10       39.42      4.14 o
   1  -7  23       33.19       34.94      6.41 o
   2  -7  23        7.67        5.51      2.11 o
   3  -7  23       31.10       30.16      3.66 o
   4  -7  23       35.59       40.34      4.94 o
   5  -7  23        8.97        5.12      2.42 o
  -5  -6  23       23.11       24.84      8.83 o
  -4  -6  23        6.29        4.42      6.62 o
  -3  -6  23       71.53       83.34     11.59 o
  -2  -6  23       11.76       12.69      6.07 o
  -1  -6  23       93.14       80.58     10.49 o
   0  -6  23       17.44       17.11      3.14 o
   1  -6  23       37.24       40.27      3.43 o
   2  -6  23        3.02        2.01      1.86 o
   3  -6  23       26.62       26.86      3.11 o
   4  -6  23        2.43        0.44      2.14 o
   5  -6  23        4.82        5.85      2.63 o
  -5  -5  23        2.86        8.28      7.18 o
  -4  -5  23       60.72       65.68     10.49 o
  -3  -5  23       31.48       39.19      8.83 o
  -2  -5  23        8.23       10.49      6.07 o
  -1  -5  23        1.79        3.31      5.52 o
   0  -5  23      123.64      119.47      5.19 o
   1  -5  23       17.02        9.29      2.81 o
   2  -5  23        4.50        8.02      2.14 o
   3  -5  23       12.81        8.60      2.16 o
   4  -5  23       63.58       62.64      4.27 o
   5  -5  23       14.51       15.68      4.10 o
  -5  -4  23        1.39        4.50      3.88 o
  -4  -4  23       29.50       29.69      5.42 o
  -3  -4  23      206.11      211.94     18.21 o
  -2  -4  23        2.81       -0.55      5.52 o
  -1  -4  23        6.57        6.00      4.14 o
   0  -4  23      104.19       89.10      4.31 o
   1  -4  23      216.91      189.50      6.79 o
   2  -4  23       16.23       22.64      2.66 o
   3  -4  23       74.97       73.46      5.90 o
   4  -4  23       23.26       29.46      3.02 o
   5  -4  23       91.42       97.20      5.11 o
  -5  -3  23        0.02       -1.37      3.08 o
  -4  -3  23       14.43       13.58      4.87 o
  -3  -3  23        5.89        6.62      6.07 o
  -2  -3  23       85.92       85.55     10.49 o
  -1  -3  23       22.00       17.35      2.14 o
   0  -3  23       16.75        6.78      1.98 o
   1  -3  23      104.82      109.41      5.36 o
   2  -3  23      144.57      141.47      6.24 o
   3  -3  23       24.46       19.34      2.77 o
   4  -3  23        0.31        0.05      2.35 o
   5  -3  23        3.14       -1.13      2.61 o
  -6  -2  23        6.13        4.97      5.52 o
  -5  -2  23       15.75       11.43      3.87 o
  -4  -2  23        6.31        6.27      3.06 o
  -3  -2  23       40.10       32.01      8.28 o
  -2  -2  23       21.36       27.04      7.18 o
  -1  -2  23       33.13       40.40      3.15 o
   0  -2  23        5.05        3.67      1.91 o
   1  -2  23      172.58      151.93      6.53 o
   2  -2  23       84.16       77.01      4.43 o
   3  -2  23       24.04       21.69      4.07 o
   4  -2  23        1.78        0.20      2.05 o
   5  -2  23        1.21        0.87      2.25 o
  -6  -1  23        0.01       -0.66      3.61 o
  -5  -1  23        0.69        3.66      3.20 o
  -4  -1  23      107.17      118.05      5.69 o
  -3  -1  23       75.27       66.78      9.93 o
  -2  -1  23       68.34      103.21     11.59 o
  -1  -1  23        9.52        7.85      2.00 o
   0  -1  23      128.20      105.43      5.17 o
   1  -1  23       22.28       19.61      2.66 o
   2  -1  23        1.65        2.43      2.42 o
   3  -1  23       66.02       62.67      4.16 o
   4  -1  23       70.50       74.47      4.59 o
   5  -1  23       23.03       30.61      3.76 o
  -6   0  23        7.91       11.75      5.69 o
  -5   0  23       75.43       89.91      6.55 o
  -4   0  23        9.20        6.77      2.46 o
  -3   0  23        0.15       -4.42      5.52 o
  -2   0  23       15.79        5.52      5.52 o
  -1   0  23       15.03        9.26      2.11 o
   0   0  23        3.19        5.36      1.99 o
   1   0  23      123.78       91.11      5.08 o
   2   0  23       10.60       10.39      2.63 o
   3   0  23      111.40      107.69      5.51 o
   4   0  23       19.94       17.93      2.77 o
   5   0  23        8.14        9.68      2.91 o
  -6   1  23       53.13       72.15      6.62 o
  -5   1  23        6.30        2.94      3.27 o
  -4   1  23       27.30       28.53      3.37 o
  -3   1  23        9.85        8.83      6.62 o
  -2   1  23       21.23        9.38      6.07 o
  -1   1  23      101.08       85.34      6.62 o
   0   1  23      154.70      140.80      6.21 o
   1   1  23       13.73        6.29      2.18 o
   2   1  23       48.46       44.11      3.61 o
   3   1  23       10.40       10.25      2.29 o
   4   1  23        1.69       -0.83      1.95 o
   5   1  23        0.02        4.20      2.51 o
  -6   2  23        7.77        7.73      4.97 o
  -5   2  23        1.17       -2.24      3.14 o
  -4   2  23       24.30       24.90      3.57 o
  -3   2  23        0.02       -2.76      5.52 o
  -2   2  23        4.21        6.07      6.62 o
  -1   2  23      244.04      238.77      9.66 o
   0   2  23       23.24       21.35      2.78 o
   1   2  23        6.18        8.96      2.29 o
   2   2  23        0.00        3.72      1.95 o
   3   2  23        0.16       -0.45      2.12 o
   4   2  23       53.50       62.57      5.17 o
   5   2  23       33.91       26.25      3.97 o
  -5   3  23        2.44       -0.20      3.83 o
  -4   3  23       23.08       26.10      4.13 o
  -3   3  23       14.26       15.45      7.73 o
  -2   3  23        2.20        0.55      6.07 o
  -1   3  23       54.63       57.97      5.41 o
   0   3  23      197.61      192.82      7.08 o
   1   3  23        6.22        3.54      2.27 o
   2   3  23       17.95       23.25      3.06 o
   3   3  23        0.08       -0.20      2.21 o
   4   3  23      273.05      311.60     13.20 o
   5   3  23        2.15       -0.93      2.51 o
  -5   4  23       88.23       78.97      7.76 o
  -4   4  23       74.30       70.46      7.14 o
  -3   4  23       18.40       27.04      9.38 o
  -2   4  23       29.95       23.73      8.83 o
  -1   4  23        2.58        2.76      2.91 o
   0   4  23       65.84       62.18      4.07 o
   1   4  23      145.77      146.10      6.23 o
   2   4  23        1.09        0.15      2.12 o
   3   4  23        2.81       -0.47      2.51 o
   4   4  23       33.32       31.53      5.24 o
  -5   5  23       45.85       40.36      6.60 o
  -4   5  23       39.38       50.13      6.52 o
  -3   5  23       25.97       23.18      8.83 o
  -2   5  23        9.16        0.55      6.07 o
  -1   5  23       36.13       37.84      5.10 o
   0   5  23       17.11       19.42      3.55 o
   1   5  23       16.31       13.27      2.95 o
   2   5  23        6.55        4.49      3.04 o
   3   5  23        1.47        1.93      2.73 o
   4   5  23        0.98        0.00      2.76 o
  -5   6  23        0.28       -1.10      4.42 o
  -4   6  23        0.77        2.21      7.73 o
  -3   6  23       87.19      105.86      8.35 o
  -2   6  23       16.40       16.56      7.18 o
  -1   6  23       41.03       47.77      5.51 o
   0   6  23      139.59      151.44      9.55 o
   1   6  23       30.28       29.57      4.29 o
   2   6  23        8.24        9.71      3.30 o
   3   6  23       38.73       44.52      5.80 o
  -4   7  23        1.18        0.00      8.28 o
  -3   7  23       24.56       37.06     13.25 o
  -2   7  23       41.67       49.67     10.49 o
  -1   7  23       17.36       25.31      6.62 o
   0   7  23        2.49        5.81      3.76 o
   1   7  23        0.98        1.10      4.42 o
   2   7  23       77.99       91.36     14.07 o
   3   7  23        8.89        7.70      3.69 o
  -3   8  23       51.91       63.14      7.95 o
  -2   8  23        0.03       -3.31      7.18 o
  -1   8  23       13.29        7.31      4.26 o
   0   8  23        1.93       -4.42      4.42 o
   1   8  23       15.23       18.77      6.62 o
   2   8  23       15.18       16.56      6.07 o
  -2   9  23        8.30       17.66      9.38 o
  -1   9  23       33.95       29.25      7.73 o
   0   9  23       34.75       44.15      8.83 o
   1   9  23       15.68       13.25      6.07 o
   0 -11  24        5.08       -1.66      7.18 o
   1 -11  24       24.72       19.97      5.10 o
  -2 -10  24        0.55       -3.31      6.62 o
  -1 -10  24       12.65       13.25      7.73 o
   0 -10  24        0.52       -4.97      5.52 o
   1 -10  24        6.06        0.55      3.20 o
   2 -10  24        6.47       14.54      3.92 o
   3 -10  24       25.10       25.79      5.89 o
  -2  -9  24        7.06       18.21      7.73 o
  -1  -9  24        1.10       -4.97      4.97 o
   0  -9  24       24.14       29.55      5.85 o
   1  -9  24        4.58       -0.04      3.13 o
   2  -9  24        2.39       -0.46      2.64 o
   3  -9  24       16.35       19.17      4.09 o
  -3  -8  24        1.70        1.66      6.62 o
  -2  -8  24       52.12       50.23      9.38 o
  -1  -8  24       36.60       33.67      8.28 o
   0  -8  24        5.83        5.55      3.14 o
   1  -8  24        1.72       -0.40      2.53 o
   2  -8  24       17.66       14.97      3.92 o
   3  -8  24        6.45        6.92      2.98 o
   4  -8  24       11.51        2.95      3.03 o
  -3  -7  24       25.30       22.63      8.28 o
  -2  -7  24      120.03      135.78     14.35 o
  -1  -7  24       15.10       22.63      7.73 o
   0  -7  24        2.63        1.81      2.53 o
   1  -7  24        6.16        1.84      2.57 o
   2  -7  24       89.52       78.09      8.52 o
   3  -7  24       19.60       19.26      3.05 o
   4  -7  24        0.07       -1.27      2.22 o
  -4  -6  24        0.37        1.10      6.07 o
  -3  -6  24       84.16       86.65     12.14 o
  -2  -6  24      161.62      175.51     16.01 o
  -1  -6  24       21.00       10.49      6.07 o
   0  -6  24        1.69        0.82      2.21 o
   1  -6  24        4.90        4.86      2.11 o
   2  -6  24        2.82        5.08      2.71 o
   3  -6  24        9.00       12.46      3.65 o
   4  -6  24       21.32       16.66      2.97 o
   5  -6  24       30.34       48.62      4.17 o
  -4  -5  24       14.32       11.59      7.18 o
  -3  -5  24       45.65       37.53      8.83 o
  -2  -5  24        0.70       -4.42      6.07 o
  -1  -5  24      108.96       87.21     11.04 o
   0  -5  24       50.62       51.13      3.47 o
   1  -5  24       18.63       14.29      2.87 o
   2  -5  24       43.96       43.90      4.47 o
   3  -5  24       65.72       69.86      4.37 o
   4  -5  24        0.82       -0.25      2.17 o
   5  -5  24        2.91       -0.40      3.35 o
  -5  -4  24        0.07        4.97      7.18 o
  -4  -4  24       33.89       38.64      9.38 o
  -3  -4  24        7.32        7.73      6.62 o
  -2  -4  24       14.50       20.97      7.18 o
  -1  -4  24       89.96       89.41     11.04 o
   0  -4  24       30.87       39.17      2.98 o
   1  -4  24      129.30      122.07      5.25 o
   2  -4  24        0.99        3.47      1.86 o
   3  -4  24        0.07       -1.89      2.23 o
   4  -4  24        2.91        0.28      2.10 o
   5  -4  24       11.48       10.81      2.46 o
  -5  -3  24        7.74       12.87      5.42 o
  -4  -3  24        7.42        4.97      6.62 o
  -3  -3  24      109.90      125.29     13.80 o
  -2  -3  24       42.55       57.40      9.38 o
  -1  -3  24      135.99      136.33     13.80 o
   0  -3  24        3.78        1.70      1.82 o
   1  -3  24        0.43        2.21      1.84 o
   2  -3  24       26.79       24.99      4.20 o
   3  -3  24        4.97        3.58      2.11 o
   4  -3  24       75.25       71.44      4.68 o
   5  -3  24       31.47       42.38      3.78 o
  -5  -2  24        0.61       -1.02      3.27 o
  -4  -2  24      143.71      174.96     17.66 o
  -3  -2  24       10.47       15.45      7.18 o
  -2  -2  24        7.89       -0.55      5.52 o
  -1  -2  24       84.38       70.80      5.18 o
   0  -2  24      171.08      136.61      6.01 o
   1  -2  24       75.18       67.95      6.00 o
   2  -2  24       13.11       11.79      4.08 o
   3  -2  24       62.28       72.98      4.64 o
   4  -2  24       46.46       46.46      4.00 o
   5  -2  24        0.51       -1.51      2.48 o
  -5  -1  24      121.24      150.21      8.51 o
  -4  -1  24        9.13        2.76      7.73 o
  -3  -1  24        1.45        1.10      6.62 o
  -2  -1  24        0.00        0.00      4.97 o
  -1  -1  24       71.86       49.30      4.42 o
   0  -1  24      237.12      211.75      8.08 o
   1  -1  24      229.87      201.85      7.95 o
   2  -1  24       13.43       18.65      2.66 o
   3  -1  24       38.85       33.86      3.44 o
   4  -1  24        1.52       -1.74      1.74 o
   5  -1  24        0.07        0.32      2.25 o
  -5   0  24        3.94        5.80      3.62 o
  -4   0  24        5.12        1.60      3.76 o
  -3   0  24       10.31       10.49      7.18 o
  -2   0  24       99.03      106.52     12.14 o
  -1   0  24        0.17       -2.02      2.02 o
   0   0  24      313.82      302.11     10.55 o
   1   0  24       50.08       49.63      3.71 o
   2   0  24        0.07       -0.13      1.63 o
   3   0  24        3.09        1.03      1.98 o
   4   0  24       10.55        7.88      2.65 o
   5   0  24       99.42      109.98      7.02 o
  -5   1  24        5.04        3.31      4.16 o
  -4   1  24        1.42        1.00      3.06 o
  -3   1  24       35.39       28.15      8.83 o
  -2   1  24       35.94       33.67      8.28 o
  -1   1  24       32.48       33.78      5.80 o
   0   1  24       61.70       52.37      6.10 o
   1   1  24       40.14       35.39      3.33 o
   2   1  24       17.01       16.50      2.78 o
   3   1  24       80.56       73.49      6.13 o
   4   1  24       26.60       30.98      4.97 o
   5   1  24       77.18       97.46      6.62 o
  -5   2  24       61.23       61.71      6.00 o
  -4   2  24       97.17       95.34      8.06 o
  -3   2  24       60.65       51.88     10.49 o
  -2   2  24        7.35       10.49      6.62 o
  -1   2  24        1.98        2.69      2.51 o
   0   2  24       27.38       30.10      3.33 o
   1   2  24        0.32        3.19      1.98 o
   2   2  24      336.78      339.70     18.28 o
   3   2  24       54.22       52.34      6.35 o
   4   2  24       99.38      112.79      7.15 o
   5   2  24        3.58       -2.21      2.73 o
  -5   3  24       12.42        8.16      6.35 o
  -4   3  24       21.08       13.25      8.28 o
  -3   3  24        9.27       18.21      7.73 o
  -2   3  24       11.76        7.18      6.62 o
  -1   3  24       65.95       72.63      6.02 o
   0   3  24        6.95        5.58      2.08 o
   1   3  24       17.47       21.43      3.00 o
   2   3  24       69.98       77.22      4.97 o
   3   3  24       12.13       14.39      3.45 o
   4   3  24       30.47       37.04      5.52 o
  -5   4  24        8.77       11.69      4.76 o
  -4   4  24        0.40        4.42      8.28 o
  -3   4  24        6.65        6.07      6.62 o
  -2   4  24      283.77      258.30     20.97 o
  -1   4  24       25.23       26.95      6.07 o
   0   4  24       23.95       24.30      3.90 o
   1   4  24       28.05       27.95      3.43 o
   2   4  24       15.04       12.40      3.31 o
   3   4  24        2.49        1.26      4.69 o
   4   4  24        8.09        6.62      3.12 o
  -5   5  24        0.15        1.10      4.97 o
  -4   5  24        0.39       -6.07      6.07 o
  -3   5  24        0.02        2.21      7.18 o
  -2   5  24        2.01       -4.42      6.07 o
  -1   5  24       23.65       28.81      4.68 o
   0   5  24       53.66       45.04      5.41 o
   1   5  24       15.08       19.01      3.15 o
   2   5  24       14.86        9.39      6.07 o
   3   5  24      255.44      310.69     13.82 o
  -4   6  24       25.65       31.46     11.04 o
  -3   6  24        2.65       -3.31      7.18 o
  -2   6  24       25.37       18.21      8.83 o
  -1   6  24       24.33       20.38      4.97 o
   0   6  24        4.53        0.26      3.34 o
   1   6  24        3.11        1.10      4.42 o
   2   6  24        4.98        2.02      2.91 o
   3   6  24       27.46       26.50      4.68 o
  -4   7  24        0.10        9.93      5.52 o
  -3   7  24        0.43        1.66      7.73 o
  -2   7  24       21.30       16.56      8.83 o
  -1   7  24       10.10        7.23      3.83 o
   0   7  24       12.95        8.28      5.52 o
   1   7  24       84.31       71.20      9.38 o
   2   7  24        3.33        2.31      3.30 o
  -3   8  24        2.65        8.28      8.83 o
  -2   8  24        2.28        9.38      8.28 o
  -1   8  24       58.57       44.74      6.22 o
   0   8  24       29.47       35.32      7.73 o
   1   8  24        6.22        0.00      4.42 o
  -1   9  24       78.87       99.35     11.59 o
  -1 -10  25       26.90       27.04      8.83 o
   0 -10  25       25.60       18.77      8.28 o
   1 -10  25        0.06       -3.07      3.07 o
   2 -10  25       12.03       10.45      3.50 o
  -2  -9  25        6.50       11.04      7.73 o
  -1  -9  25       13.09        7.73      7.18 o
   0  -9  25       40.37       41.40      9.38 o
   1  -9  25        2.08       -2.40      2.90 o
   2  -9  25       36.28       34.78      4.64 o
   3  -9  25        7.28        7.80      3.55 o
  -3  -8  25        6.32       10.49      7.73 o
  -2  -8  25       28.12       29.80      8.83 o
  -1  -8  25       34.84       41.40      9.38 o
   0  -8  25       19.45       30.19      5.82 o
   1  -8  25        0.42        0.50      2.53 o
   2  -8  25       35.52       39.61      4.53 o
   3  -8  25        6.51        0.30      3.57 o
   4  -8  25        0.84       -4.42      7.18 o
  -3  -7  25       18.40       32.56      8.83 o
  -2  -7  25       26.19       30.36      8.83 o
  -1  -7  25        3.58       -4.97      4.97 o
   0  -7  25        0.20       -2.21      2.21 o
   1  -7  25        4.17        8.91      3.21 o
   2  -7  25       12.51       14.43      2.79 o
   3  -7  25        9.38        8.13      2.50 o
   4  -7  25       43.82       50.29      4.45 o
  -4  -6  25        0.06        5.52      7.18 o
  -3  -6  25        6.80        7.73      7.73 o
  -2  -6  25       17.05       19.32      7.73 o
  -1  -6  25       10.14        6.07      6.62 o
   0  -6  25       16.29       21.40      3.48 o
   1  -6  25       33.65       31.57      3.17 o
   2  -6  25      102.40      100.49      5.34 o
   3  -6  25        8.62        6.41      2.46 o
   4  -6  25        0.34       -0.30      2.07 o
  -4  -5  25        2.77        7.73      6.62 o
  -3  -5  25        6.38        7.73      7.18 o
  -2  -5  25       57.11       56.30      9.93 o
  -1  -5  25       46.62       52.43      9.38 o
   0  -5  25       81.38       84.44      4.45 o
   1  -5  25        0.36       -0.89      1.71 o
   2  -5  25        7.53        5.63      2.05 o
   3  -5  25        0.93        0.55      1.86 o
   4  -5  25       30.48       32.43      4.02 o
  -5  -4  25        8.15       15.45      8.28 o
  -4  -4  25        0.01       -6.07      6.07 o
  -3  -4  25      128.19      142.95     14.90 o
  -2  -4  25       14.02       17.66      7.73 o
  -1  -4  25        0.33        3.31      5.52 o
   0  -4  25        0.18        0.05      1.53 o
   1  -4  25        9.57       10.16      2.23 o
   2  -4  25       20.12       15.34      2.44 o
   3  -4  25       15.13       21.32      3.61 o
   4  -4  25       75.09       81.35      4.81 o
   5  -4  25       22.12       24.60      3.22 o
  -5  -3  25        0.14        6.62      7.73 o
  -4  -3  25       80.19      109.28     13.80 o
  -3  -3  25        4.43        9.93      7.18 o
  -2  -3  25       20.46       18.21      7.73 o
  -1  -3  25       37.58       38.64      8.28 o
   0  -3  25        0.53        1.27      1.83 o
   1  -3  25       19.67       19.07      2.86 o
   2  -3  25       34.69       38.18      3.66 o
   3  -3  25       54.10       69.49      5.48 o
   4  -3  25        2.52        3.93      2.59 o
   5  -3  25        6.16        2.21      2.35 o
  -5  -2  25       39.38       46.36     10.49 o
  -4  -2  25        0.13       -6.07      6.07 o
  -3  -2  25        6.67        4.97      7.18 o
  -2  -2  25        4.09        0.00      5.52 o
  -1  -2  25      113.41      120.87     13.25 o
   0  -2  25       58.71       62.55      4.19 o
   1  -2  25       50.26       52.09      5.51 o
   2  -2  25        0.94        1.77      1.95 o
   3  -2  25       66.12       68.77      4.53 o
   4  -2  25       17.75       22.11      3.20 o
   5  -2  25        0.33       -1.43      2.25 o
  -5  -1  25       32.55       20.42      8.83 o
  -4  -1  25       12.40       11.04      8.28 o
  -3  -1  25        1.75        4.97      6.62 o
  -2  -1  25       31.84       34.22      8.28 o
  -1  -1  25        4.91        7.18      6.07 o
   0  -1  25      167.11      152.24      7.39 o
   1  -1  25        1.76        4.71      2.00 o
   2  -1  25        0.06       -0.12      1.82 o
   3  -1  25        0.00       -1.82      1.82 o
   4  -1  25       34.86       40.71      5.82 o
   5  -1  25      106.85      129.30     10.76 o
  -5   0  25       32.34       44.29      6.62 o
  -4   0  25        2.53       -6.62      6.62 o
  -3   0  25      175.01      196.49     18.21 o
  -2   0  25        6.95        6.07      6.62 o
  -1   0  25        0.12       -1.58      2.76 o
   0   0  25        8.68        9.56      2.32 o
   1   0  25       11.07       15.21      2.57 o
   2   0  25       66.66       77.41      4.82 o
   3   0  25       44.10       43.75      5.76 o
   4   0  25       37.03       45.99      6.90 o
   5   0  25       45.64       47.92      4.90 o
  -5   1  25       17.59        8.28      4.59 o
  -4   1  25        8.78        0.00      6.62 o
  -3   1  25        0.79       -2.76      6.07 o
  -2   1  25        0.03       -2.76      5.52 o
  -1   1  25        0.19        0.99      2.48 o
   0   1  25      126.96      123.60      6.89 o
   1   1  25        1.07        1.03      2.32 o
   2   1  25      166.85      177.63      7.67 o
   3   1  25       21.93       31.62      5.37 o
   4   1  25        6.60        5.45      3.04 o
  -5   2  25       19.87       19.30      5.41 o
  -4   2  25        3.86        3.31      7.73 o
  -3   2  25        9.80        6.07      7.73 o
  -2   2  25        7.74        0.55      6.07 o
  -1   2  25      125.27      108.65      7.25 o
   0   2  25       57.77       55.11      4.24 o
   1   2  25       29.31       39.41      3.81 o
   2   2  25       10.80       16.45      2.95 o
   3   2  25        5.67        4.97      3.31 o
   4   2  25        0.99        1.93      3.04 o
  -5   3  25        1.80       10.55      8.00 o
  -4   3  25       28.28       35.32     11.04 o
  -3   3  25       11.31       16.56      8.83 o
  -2   3  25       82.98       83.34     12.14 o
  -1   3  25        6.49        4.78      2.96 o
   0   3  25       16.80       18.66      3.21 o
   1   3  25       16.48       18.23      3.00 o
   2   3  25       36.57       42.64      4.04 o
   3   3  25        2.83        0.81      3.86 o
   4   3  25       59.28       64.84      5.82 o
  -4   4  25       24.56       19.87      8.83 o
  -3   4  25        0.49       -4.42      5.52 o
  -2   4  25        3.51        6.07      6.62 o
  -1   4  25        0.67        3.86      2.96 o
   0   4  25       15.42       10.33      3.21 o
   1   4  25       12.68       15.17      3.11 o
   2   4  25       25.54       27.98      4.08 o
   3   4  25       94.53      102.01      6.99 o
   4   4  25       19.74       18.35      5.80 o
  -4   5  25       16.88       24.29      9.93 o
  -3   5  25       30.02       15.45      8.28 o
  -2   5  25        0.86        4.42      7.18 o
  -1   5  25        3.30        0.80      3.26 o
   0   5  25       43.00       46.18      5.82 o
   1   5  25        6.63        8.28      2.91 o
   2   5  25      100.46       98.11     12.14 o
   3   5  25       14.70       19.36      4.08 o
  -4   6  25       37.61       35.88     11.04 o
  -3   6  25       60.64       73.41     13.25 o
  -2   6  25       11.42       16.01      8.28 o
  -1   6  25        0.33        3.01      3.40 o
   0   6  25        0.14        8.31      3.76 o
   1   6  25       24.33       19.87      6.07 o
   2   6  25        9.11       11.59      3.45 o
   3   6  25       46.34       66.27      6.21 o
  -3   7  25        4.99        3.86      8.83 o
  -2   7  25       22.08       29.25      9.93 o
  -1   7  25       33.07       39.55      5.92 o
   0   7  25       43.97       38.64      7.18 o
   1   7  25       12.55       13.25      6.07 o
   2   7  25       19.44       29.25      7.18 o
  -2   8  25       60.51       69.54     13.25 o
  -1   8  25       33.18       28.39      5.82 o
   0   8  25        1.37       -1.10      4.42 o
   1   8  25       15.56       20.97      7.18 o
   0 -10  26        9.78        8.83      7.73 o
   1 -10  26        5.80       10.63      3.95 o
  -2  -9  26        6.65       -2.21      6.62 o
  -1  -9  26        0.55       -5.52      5.52 o
   0  -9  26        7.37       16.56      7.73 o
   1  -9  26        3.77       10.24      3.81 o
   2  -9  26       22.42       31.38      4.83 o
  -3  -8  26        6.14        3.31      7.18 o
  -2  -8  26        2.73        1.66      6.62 o
  -1  -8  26        5.90       -2.76      6.07 o
   0  -8  26       12.00       19.32      7.73 o
   1  -8  26       49.59       56.57      5.27 o
   2  -8  26        5.87        7.70      3.06 o
   3  -8  26        9.52        7.95      3.46 o
  -3  -7  26        6.87        8.83      7.73 o
  -2  -7  26        0.03       -0.55      6.62 o
  -1  -7  26       86.32       81.69     12.14 o
   0  -7  26       53.81       56.30      9.93 o
   1  -7  26       34.27       38.99      6.03 o
   2  -7  26       31.19       33.60      3.56 o
   3  -7  26       10.09        8.08      2.88 o
   4  -7  26        3.93       -3.86      7.73 o
  -4  -6  26       11.91        3.86      7.18 o
  -3  -6  26        0.05        0.00      6.62 o
  -2  -6  26       38.85       33.12      8.83 o
  -1  -6  26      160.81      155.09     14.90 o
   0  -6  26        1.09        2.86      2.53 o
   1  -6  26       29.16       23.82      2.92 o
   2  -6  26       28.74       30.28      3.45 o
   3  -6  26       20.87       23.92      3.25 o
   4  -6  26        1.86       -0.26      3.91 o
  -4  -5  26       11.57       30.36      9.38 o
  -3  -5  26       28.01       38.08      9.38 o
  -2  -5  26        4.08        0.00      5.52 o
  -1  -5  26       29.96       36.98      8.28 o
   0  -5  26        7.61        4.66      2.00 o
   1  -5  26       72.26       75.70      5.27 o
   2  -5  26        3.69        1.34      2.64 o
   3  -5  26       40.42       54.02      4.09 o
   4  -5  26      126.81      142.62      6.58 o
  -4  -4  26       32.24       36.98      9.38 o
  -3  -4  26       11.69       13.80      7.73 o
  -2  -4  26       24.34       24.29      8.28 o
  -1  -4  26       13.39       13.25      7.18 o
   0  -4  26       77.22       77.61      4.36 o
   1  -4  26      145.48      129.04      8.52 o
   2  -4  26       40.30       42.42      3.63 o
   3  -4  26       10.87       14.47      2.70 o
   4  -4  26        0.27        0.99      2.28 o
  -4  -3  26        0.02       -1.66      7.18 o
  -3  -3  26        0.37       -3.86      6.62 o
  -2  -3  26       18.98       15.45      7.18 o
  -1  -3  26      100.36       96.59     12.14 o
   0  -3  26       20.06       24.19      2.76 o
   1  -3  26       80.58       79.67      5.03 o
   2  -3  26       17.94       16.61      2.82 o
   3  -3  26        0.42        1.63      2.13 o
   4  -3  26        2.36        3.36      2.39 o
  -5  -2  26        1.77        6.07      7.73 o
  -4  -2  26       17.09       32.01      9.38 o
  -3  -2  26       43.39       52.99     10.49 o
  -2  -2  26      164.32      170.00     16.56 o
  -1  -2  26       15.10       13.80      7.18 o
   0  -2  26       26.97       23.20      2.99 o
   1  -2  26        0.93        0.48      1.82 o
   2  -2  26        7.20        9.08      2.35 o
   3  -2  26       32.45       30.31      3.58 o
   4  -2  26       45.31       53.80      8.52 o
  -5  -1  26        4.59        5.52      8.28 o
  -4  -1  26        9.75       12.14      8.28 o
  -3  -1  26      145.18      170.00     17.66 o
  -2  -1  26        2.91        4.42      6.62 o
  -1  -1  26       41.30       26.49      7.73 o
   0  -1  26       17.52       16.59      2.69 o
   1  -1  26       95.14       84.17      4.91 o
   2  -1  26       63.97       68.71      4.76 o
   3  -1  26       68.42       69.03      5.06 o
   4  -1  26       49.72       44.29      4.12 o
  -5   0  26        0.56        7.18      7.73 o
  -4   0  26       11.28        7.18      8.28 o
  -3   0  26        9.24       16.56      8.28 o
  -2   0  26       33.15       28.70      8.83 o
  -1   0  26       32.54       17.66      7.73 o
   0   0  26       15.72       22.82      3.03 o
   1   0  26       41.75       49.69      7.42 o
   2   0  26      227.49      246.15      9.57 o
   3   0  26       11.56       11.94      2.82 o
   4   0  26        4.72        6.48      2.91 o
  -5   1  26       20.42       29.25     11.04 o
  -4   1  26       18.52       22.08      9.38 o
  -3   1  26       42.06       70.10     12.14 o
  -2   1  26        0.77       -5.52      5.52 o
  -1   1  26      388.96      363.17     25.39 o
   0   1  26        2.08        3.64      2.00 o
   1   1  26       19.06       19.32      2.86 o
   2   1  26       64.58       72.80      4.97 o
   3   1  26       16.77       15.75      3.00 o
   4   1  26       31.92       34.36      6.62 o
  -5   2  26       11.20        1.66      8.83 o
  -4   2  26       56.64       75.06     13.25 o
  -3   2  26        1.35        5.52      7.18 o
  -2   2  26        0.97        3.86      6.62 o
  -1   2  26       14.35       14.35      3.76 o
   0   2  26        4.28        1.16      2.18 o
   1   2  26        2.95        4.35      2.32 o
   2   2  26        1.70        0.55      2.08 o
   3   2  26       19.75       16.41      3.45 o
   4   2  26      111.11       94.03     10.21 o
  -4   3  26       61.00       48.57     12.14 o
  -3   3  26       49.23       84.45     13.25 o
  -2   3  26        5.09        0.55      6.62 o
  -1   3  26        4.29        3.86      2.96 o
   0   3  26        1.55        0.83      2.47 o
   1   3  26      158.56      178.86      8.02 o
   2   3  26       30.63       30.53      4.07 o
   3   3  26       62.83       71.03      6.21 o
   4   3  26       55.72       65.63      6.21 o
  -4   4  26        0.20       -4.42      7.73 o
  -3   4  26       47.54       50.78     11.59 o
  -2   4  26       27.87       24.84      9.38 o
  -1   4  26        0.71        2.94      2.96 o
   0   4  26       57.43       53.66      5.82 o
   1   4  26        4.32        4.13      2.66 o
   2   4  26       77.08       74.89      6.21 o
   3   4  26        8.33        9.93      5.24 o
  -4   5  26        1.33       12.69      9.38 o
  -3   5  26       14.18       19.87      9.38 o
  -2   5  26        0.31       -2.76      6.62 o
  -1   5  26       44.20       52.14      5.92 o
   0   5  26       22.59       24.22      9.11 o
   1   5  26       38.39       30.36      6.62 o
   2   5  26        3.37       -0.15      2.91 o
   3   5  26        7.18        8.00      3.51 o
  -3   6  26       28.23       17.11      9.93 o
  -2   6  26       12.18        1.66      7.18 o
  -1   6  26        6.93        5.55      3.76 o
   0   6  26       52.56       51.67     11.31 o
   1   6  26        0.46        0.00      3.86 o
   2   6  26       55.21       62.92      9.11 o
  -2   7  26        1.72       -6.07      7.73 o
  -1   7  26        1.20        5.70     11.87 o
   0   7  26        0.35       -3.31      3.86 o
   1   7  26       67.55       59.06      8.83 o
  -1  -9  27        0.37       -6.62      6.62 o
   0  -9  27       18.97       24.84      8.83 o
   1  -9  27        7.68        9.24      7.12 o
   2  -9  27       12.21        8.22      3.71 o
  -2  -8  27        0.29        3.31      7.73 o
  -1  -8  27       23.56       24.29      8.83 o
   0  -8  27       52.06       52.99      9.93 o
   1  -8  27        0.10       -0.12      3.03 o
   2  -8  27       21.45       25.01      5.37 o
   3  -8  27        0.20        8.28      8.28 o
  -3  -7  27        0.12       -6.62      6.62 o
  -2  -7  27       16.99       17.11      7.73 o
  -1  -7  27        2.69       -4.97      5.52 o
   0  -7  27        1.59       -3.31      6.07 o
   1  -7  27       23.71       25.22      5.76 o
   2  -7  27       13.19       12.51      2.98 o
   3  -7  27       15.06       18.31      3.51 o
  -3  -6  27        2.27        2.21      7.18 o
  -2  -6  27        9.53       13.80      7.73 o
  -1  -6  27        0.76       -3.31      6.07 o
   0  -6  27       47.73       64.02     10.49 o
   1  -6  27        9.94       21.06      3.09 o
   2  -6  27       14.63       17.38      5.66 o
   3  -6  27        8.32        5.79      2.73 o
  -4  -5  27        6.81        7.18      7.73 o
  -3  -5  27        0.09        6.62      7.73 o
  -2  -5  27       39.97       30.91      9.38 o
  -1  -5  27        3.72       12.14      7.18 o
   0  -5  27       41.15       41.16      3.82 o
   1  -5  27       78.82       83.68     13.06 o
   2  -5  27        1.12        1.40      1.90 o
   3  -5  27        3.46        4.10      2.31 o
   4  -5  27        0.00        3.41      3.38 o
  -4  -4  27        0.09       -3.86      7.18 o
  -3  -4  27        0.39       -2.21      6.07 o
  -2  -4  27      108.29      116.46     13.80 o
  -1  -4  27       36.16       37.53      8.83 o
   0  -4  27        2.01        4.21      2.02 o
   1  -4  27        8.36        3.31      2.01 o
   2  -4  27       18.75       24.94      3.18 o
   3  -4  27        6.03        8.61      2.58 o
   4  -4  27        6.15        5.06      2.42 o
  -4  -3  27        0.20       -3.86      6.07 o
  -3  -3  27        0.23       -2.76      6.62 o
  -2  -3  27      155.97      173.31     17.11 o
  -1  -3  27        3.51        8.83      7.18 o
   0  -3  27       45.17       45.83      3.37 o
   1  -3  27        0.06        0.57      1.86 o
   2  -3  27       59.41       67.35      4.65 o
   3  -3  27      155.84      178.45      8.10 o
   4  -3  27        0.08       -1.01      2.71 o
  -4  -2  27        8.82        1.66      7.73 o
  -3  -2  27        0.67       -4.42      5.52 o
  -2  -2  27        2.34       -2.21      6.62 o
  -1  -2  27       16.63        7.18      6.62 o
   0  -2  27       71.83       72.72      4.70 o
   1  -2  27       24.77       34.04      5.11 o
   2  -2  27       35.78       48.73      4.14 o
   3  -2  27       51.45       60.96      5.28 o
   4  -2  27        5.44        7.74      2.67 o
  -4  -1  27        0.40        6.07      8.28 o
  -3  -1  27        0.69       -6.62      6.62 o
  -2  -1  27       61.99       68.44     11.59 o
  -1  -1  27       22.26       19.32      8.28 o
   0  -1  27      106.05      100.64      5.45 o
   1  -1  27       30.48       35.27      4.02 o
   2  -1  27       12.74       12.83      2.69 o
   3  -1  27       51.17       49.80      6.01 o
   4  -1  27       17.60       23.00      4.64 o
  -4   0  27       22.14       25.94     10.49 o
  -3   0  27       26.86       30.91      9.38 o
  -2   0  27       18.95       25.39      8.83 o
  -1   0  27       41.54       64.58     10.49 o
   0   0  27       13.25       13.90      2.55 o
   1   0  27        1.54        4.08      2.18 o
   2   0  27       19.66       21.14      3.23 o
   3   0  27       12.79        6.91      2.93 o
   4   0  27       36.06       38.86      4.77 o
  -4   1  27      125.60      133.57     16.56 o
  -3   1  27        0.62        5.52      7.18 o
  -2   1  27       11.33        7.73      7.73 o
  -1   1  27        0.52       -3.86      6.07 o
   0   1  27       11.92       14.68      2.86 o
   1   1  27       25.18       27.52      3.33 o
   2   1  27        7.30        9.61      2.81 o
   3   1  27       97.36      104.81     11.31 o
   4   1  27       67.88       74.95      6.36 o
  -4   2  27        2.12       10.49      9.38 o
  -3   2  27        1.80        4.42      7.73 o
  -2   2  27       10.56       15.45      8.28 o
  -1   2  27        0.73        3.86      6.62 o
   0   2  27        8.98       10.98      2.92 o
   1   2  27      207.08      205.76      8.67 o
   2   2  27        2.59        3.86      2.53 o
   3   2  27       48.46       48.04      5.03 o
  -4   3  27        1.46       -3.31      8.28 o
  -3   3  27        3.52       13.80      8.28 o
  -2   3  27      140.22      150.13     16.01 o
  -1   3  27       40.90       24.84      8.83 o
   0   3  27       35.69       29.83      7.45 o
   1   3  27       43.39       51.32      4.52 o
   2   3  27        9.36       13.16      3.59 o
   3   3  27        0.61       -1.57      2.51 o
  -4   4  27        1.09        2.21      8.83 o
  -3   4  27       33.00       54.09     12.14 o
  -2   4  27        0.76        2.76      7.18 o
  -1   4  27       18.99        7.73      6.62 o
   0   4  27        0.33       -2.85      5.80 o
   1   4  27      120.89      128.78      6.84 o
   2   4  27        2.41        4.89      2.91 o
   3   4  27       52.58       51.96      5.82 o
  -3   5  27       18.98       15.45      9.38 o
  -2   5  27        9.66        3.31      7.18 o
  -1   5  27        2.16        9.38      7.18 o
   0   5  27        5.64        6.92      3.83 o
   1   5  27        5.50        6.07      4.97 o
   2   5  27       51.15       54.99      5.82 o
  -2   6  27       12.98       11.59      8.83 o
  -1   6  27       32.15       51.33     11.59 o
   0   6  27        7.33        6.49      4.26 o
   1   6  27       96.07       96.04     11.04 o
  -1   7  27        0.08        8.28      8.28 o
   0   7  27        7.83       12.14      6.07 o
  -1  -8  28       33.76       23.18      8.83 o
   0  -8  28        1.07       -2.21      6.07 o
   1  -8  28        8.92        4.66      3.27 o
   2  -8  28       34.38       29.37      4.61 o
  -2  -7  28        1.47       -4.97      6.62 o
  -1  -7  28       42.47       60.71     11.59 o
   0  -7  28        0.06       -0.55      6.62 o
   1  -7  28       15.71       14.41      3.55 o
   2  -7  28       53.39       59.88      4.65 o
   3  -7  28        2.82        5.78      4.18 o
  -3  -6  28        1.68       -1.10      7.18 o
  -2  -6  28       20.79       25.94      8.83 o
  -1  -6  28       46.12       46.36     10.49 o
   0  -6  28       20.04        8.28      7.18 o
[truncated: 14,263 more chars]
